# Supplementary material for: Decoding the prognostic significance of integrator complex subunit 9 (INTS9) in glioma: links to TP53 mutations, E2F signaling, and inflammatory microenvironments
Source: Cancer Cell Int. 2023 Aug 3;23:154. doi: 10.1186/s12935-023-03006-5 (PMC10401760; doi:10.1186/s12935-023-03006-5)
Supplement: Supplementary file 3 — Supplementary 3: Immunohistochemistry quantification for INTS9, IDH, P53, & KI67 [file 12935_2023_3006_MOESM3_ESM.xlsx]

## Sheet: SPSS_IHC_INTS9
Case	INTS9 immunoscore	IDH1	TP53	KI67	Age	Gender	Histology	Histology	Grade
Case 01	0.983558	0	0	0	44	M	Cerebullar tissue	0	0
Case 02	0.836812	0	0	0	38	F	Cerebullar tissue	0	0
Case 03	0.955682	0	0	0	42	F	Cerebullar tissue	0	0
Case 04	0.396701	0	0	0	35	M	Cerebullar tissue	0	0
Case 05	1.11962	0	0	0	26	M	Cerebullar tissue	0	0
Case 06	3.93401	0	0	0	38	M	Cerebullar tissue	0	0
Case 07	2.86156	0	0	0.00949411	45	M	Cerebullar tissue	0	0
Case 08	0.413954	0	0	0	49	M	Cerebullar tissue	0	0
Case 09	2.98501	0	0	0.00820539	48	M	Cerebullar tissue	0	0
Case 10	0.172057	0	0	0.0183422	21	F	Cerebullar tissue	0	0
Case 11	14.084	1	0	0.912718	46	M	Astrocytoma (tumoral necrosis)	1	2
Case 12	18.4556	1	0	4.89938	71	M	Astrocytoma (tumoral necrosis)	1	3
Case 13	98.9823	1	0	0.198385	66	M	Oligo-astrocytoma	2	3
Case 14	1.86737	0	0	0	59	M	Astrocytoma	3	1
Case 15	4.5108	1	0	0.0293845	57	F	Astrocytoma	3	1
Case 16	1.66708	1	0	0.141683	31	M	Astrocytoma	3	1
Case 17	3.8475	1	0	0.00993576	30	M	Astrocytoma	3	1
Case 18	3.13278	0	0	0.309972	49	M	Astrocytoma	3	1
Case 19	8.43905	1	0	0.0265179	52	M	Astrocytoma	3	2
Case 20	8.67574	1	0	0.483386	50	F	Astrocytoma	3	1
Case 21	3.0752	1	0	0.0190867	49	M	Astrocytoma	3	1
Case 22	1.4038	1	0	0.693701	47	M	Astrocytoma	3	2
Case 23	2.07356	0	0	0.0745987	19	F	Astrocytoma	3	2
Case 24	8.15852	1	1	0.424668	40	F	Astrocytoma	3	2
Case 25	7.25695	1	1	0.981037	36	M	Astrocytoma	3	2
Case 26	3.15983	1	0	0.019994	56	M	Astrocytoma	3	2
Case 27	1.55121	0	0	0	40	M	Astrocytoma	3	2
Case 28	17.4004	1	1	1.41104	56	M	Astrocytoma	3	2
Case 29	16.5629	1	1	1.03116	53	M	Astrocytoma	3	2
Case 30	3.49001	0	0	1.55236	32	M	Astrocytoma	3	2
Case 31	11.4224	1	0	0.0107416	48	M	Astrocytoma	3	2
Case 32	3.22527	0	0	0.0398172	40	F	Astrocytoma	3	2
Case 33	8.24455	0	0	0.0822411	40	F	Astrocytoma	3	2
Case 34	2.59827	1	0	0.71533	47	M	Astrocytoma	3	2
Case 35	0.409106	0	0	0.865872	45	F	Astrocytoma	3	2
Case 36	1.81213	1	0	0.536455	32	M	Astrocytoma	3	2
Case 37	1.76046	0	0	0.279066	26	F	Astrocytoma	3	2
Case 38	2.1539	0	0	0	30	F	Astrocytoma	3	2
Case 39	15.29	1	0	1.25261	49	F	Astrocytoma	3	2
Case 40	19.6735	0	0	0.519024	45	M	Astrocytoma	3	2
Case 41	10.0299	0	0	0.0194693	53	M	Astrocytoma	3	2
Case 42	3.53336	1	0	0.0207913	41	F	Astrocytoma	3	2
Case 43	1.7378	0	0	3.80427	57	M	Astrocytoma	3	2
Case 44	7.55103	0	0	0.0807863	50	M	Astrocytoma	3	2
Case 45	7.02392	0	0	0.82817	48	F	Astrocytoma	3	2
Case 46	16.5077	0	0	6.99988	41	F	Astrocytoma (sparse)	3	2
Case 47	3.12962	1	0	0.0185388	48	M	Astrocytoma	3	2
Case 48	24.8831	0	0	1.04879	34	M	Astrocytoma	3	2
Case 49	14.0066	0	1	2.07061	44	M	Astrocytoma	3	2
Case 50	51.0263	1	1	3.2957	28	F	Astrocytoma	3	2
Case 51	3.76325	0	0	22.3998	45	M	Astrocytoma	3	3
Case 52	6.14527	0	0	2.01572	65	F	Astrocytoma (sparse)	3	2
Case 53	2.87367	0	0	0.0106121	58	F	Astrocytoma	3	2
Case 54	2.16446	0	0	0.185826	30	F	Astrocytoma	3	2
Case 55	36.8525	0	0	0.785219	40	F	Astrocytoma	3	2
Case 56	2.88425	0	0	0.0550145	16	F	Astrocytoma	3	2
Case 57	29.63	1	0	0.583764	47	F	Astrocytoma	3	2
Case 58	35.6176	0	0	0.767609	32	F	Astrocytoma	3	2
Case 59	20.6117	0	0	1.88842	63	M	Astrocytoma	3	2
Case 60	5.98771	0	0	0.0121021	18	F	Astrocytoma	3	2
Case 61	6.14383	0	0	1.58723	43	M	Astrocytoma	3	2
Case 62	9.10542	0	0	0.951721	50	F	Astrocytoma	3	3
Case 63	9.83129	1	1	1.19192	32	F	Astrocytoma	3	3
Case 64	14.6017	0	1	2.86554	43	M	Astrocytoma	3	3
Case 65	14.6494	1	1	0.513309	35	M	Astrocytoma	3	3
Case 66	10.2605	0	0	0.0105731	65	M	Astrocytoma	3	4
Case 67	1.14651	0	0	0.0179023	58	F	Astrocytoma	3	2
Case 68	9.07491	0	1	0.330596	66	M	Astrocytoma	3	4
Case 69	14.1219	0	0	3.54321	61	F	Astrocytoma	3	3
Case 70	13.0021	0	1	6.00211	6	F	Astrocytoma	3	4
Case 71	1.01121	0	0	0.028277	59	M	Astrocytoma	3	4
Case 72	22.802	0	0	1.21821	9	M	Astrocytoma (sparse) with necrosis	3	4
Case 73	2.66599	0	0	0.120171	64	M	Astrocytoma	3	3
Case 74	78.1997	0	1	14.7284	23	M	Astrocytoma	3	4
Case 75	1.86859	0	0	0.750427	67	F	Astrocytoma	3	4
Case 76	24.9923	0	0	23.5721	50	F	Astrocytoma	3	4
Case 77	22.5736	1	0	0.53038	40	F	Astrocytoma	3	4
Case 78	6.17147	0	0	4.25044	59	F	Astrocytoma	3	2
