# Supplementary material for: Decoding the prognostic significance of integrator complex subunit 9 (INTS9) in glioma: links to TP53 mutations, E2F signaling, and inflammatory microenvironments
Source: Cancer Cell Int. 2023 Aug 3;23:154. doi: 10.1186/s12935-023-03006-5 (PMC10401760; doi:10.1186/s12935-023-03006-5)
Supplement: Supplementary file 5 — Supplementary 5: Transcriptomes (TPM) of GBM8401 with or without siINTS9 [file 12935_2023_3006_MOESM5_ESM.xlsx]

## Sheet: GBM8401_INTS9_v1
Name	GBM8401_siControl_1_TPM	GBM8401_siControl_2_TPM	GBM8401_siControl_3_TPM	GBM8401_siINTS9_1_TPM	GBM8401_siINTS9_2_TPM	GBM8401_siINTS9_3_TPM
OR4F5	0.0524787	0	0	0	0	0
OR4F29	0	0	0	0	0	0
OR4F16	0	0	0	0	0	0
SAMD11	0	0	0.110459	0.264616	0.102759	0.0512654
NOC2L	144.565	144.096	144.394	134.859	125.624	123.566
KLHL17	4.56865	5.26504	7.90334	3.04285	5.33928	4.32306
PLEKHN1	1.52563	2.0395	2.6358	3.55182	2.26051	1.49091
PERM1	0.524233	0.478706	0.523612	0.578939	0.524584	0.392563
HES4	0	0	0	0	0	0
ISG15	22.6605	21.9467	18.0436	6.82507	18.8473	22.9191
AGRN	53.6669	73.6427	76.7233	70.0656	67.5591	59.5065
RNF223	0.433861	0.50073	0.65002	2.07626	0.268761	0.100561
C1orf159	5.39586	6.20817	6.32677	8.63076	6.29451	4.73077
TTLL10	0	0	0	0	0	0
TNFRSF18	0	0	0	0	0	0
TNFRSF4	0	0.252861	0	0	0	0
SDF4	90.3942	90.4039	90.6587	123.278	100.47	100.534
B3GALT6	19.69	17.9279	19.5688	24.9632	22.0278	20.3668
C1QTNF12	1.06092	0.262379	0.927206	3.80781	0.616126	1.29099
UBE2J2	30.2357	31.7935	28.0837	36.0876	30.6641	29.5638
SCNN1D	0.716814	0.945479	1.39784	1.22512	0.729493	0.806988
ACAP3	8.19327	10.0519	12.7578	11.8141	12.4337	10.3992
PUSL1	27.0507	28.269	26.2061	33.5797	27.4032	26.1638
INTS11	25.1024	28.5449	29.9489	27.1989	23.325	23.1043
CPTP	22.9986	23.3473	21.1665	22.7983	21.3193	18.9619
TAS1R3	0.316292	0.391115	0.118469	0	0.62453	0.71478
DVL1	58.9809	67.164	72.326	61.6205	52.5148	45.8673
MXRA8	1.24576	1.32039	2.13305	2.55498	2.35644	2.22746
AURKAIP1	154.344	125.984	146.278	110.513	147.942	129.952
CCNL2	28.4793	36.476	38.6758	36.557	33.7593	27.3404
MRPL20	69.2851	64.8797	63.2264	62.7339	74.6215	65.0391
ANKRD65	0	0	0	0	0.0482834	0
TMEM88B	0	0	0	0	0	0
VWA1	0.135626	0.0536673	0.0541862	0	0.100818	0.0377228
ATAD3C	0.106669	0.246218	0.355141	0	0.0991159	0.0988955
ATAD3B	16.83	17.0139	18.5179	16.6055	17.6321	15.386
ATAD3A	69.5347	68.7873	75.0924	70.3488	62.3129	56.2685
TMEM240	0.88903	0.811822	0.409835	1.96361	1.27089	0.570631
SSU72	31.9669	28.4923	30.164	43.1674	37.2029	35.3595
FNDC10	0	0	0	0	0	0
MIB2	7.85256	8.28001	8.57286	8.95771	8.34295	7.7036
MMP23B	0.19599	0.0646279	0.587275	0	0.424931	0.181708
CDK11B	34.7018	35.3809	34.9754	36.1917	31.6957	30.0732
SLC35E2B	10.5338	11.4084	12.7311	16.3035	12.1712	10.5376
CDK11A	8.32892	10.7487	10.6635	16.5775	11.2922	9.52962
SLC35E2A	1.05481	1.49068	1.26051	2.83941	1.48769	1.5455
NADK	36.8859	37.3559	38.0087	33.9996	33.0684	33.2054
GNB1	156.311	165.821	160.81	206.103	151.626	155.599
CALML6	0	0	0.333884	0	0	0
TMEM52	0.365154	0.180615	0	0	0.254474	0.253909
CFAP74	0	0	0	0	0	0
GABRD	0	0	0	0	0	0
PRKCZ	1.64083	1.3567	1.61443	1.23058	1.77497	0.510872
FAAP20	22.2719	20.0758	23.4308	24.1373	19.923	21.5108
SKI	24.2571	29.7162	32.1917	51.8809	30.0738	31.0329
MORN1	0.882015	1.01458	0.860483	1.03069	0.667087	0.713146
RER1	35.3069	35.1428	33.9871	23.2535	34.8305	32.6331
PEX10	9.64344	11.2279	11.2968	12.8192	13.4963	10.1549
PLCH2	0	0.0218123	0.0440464	0	0.0819524	0.0306638
PANK4	11.9994	12.9061	12.9102	16.4756	10.7756	12.4876
HES5	0	0	0	0	0	0
TNFRSF14	6.93017	6.65551	10.6103	9.80413	7.47355	5.97961
AL139246.2	0	0	0	0	0	0
PRXL2B	22.1907	23.7179	24.8145	19.0457	22.6814	20.0593
MMEL1	0	0	0	0	0	0
TTC34	0.0935257	0.123361	0.0934149	0.223785	0.0724196	0.216776
ACTRT2	0	0	0	0	0	0
PRDM16	0	0	0	0	0	0
AL512383.1	0	0	0	0	0	0
ARHGEF16	0	0.0370738	0	0	0	0
MEGF6	0.0340536	0.0505314	0.0680265	0	0.0632848	0.023679
TPRG1L	13.5615	16.7556	14.2885	20.127	18.7159	19.417
WRAP73	20.9499	21.1145	23.2865	16.0285	16.3543	17.353
TP73	0.123574	0.220042	0.172798	0.53223	0.206683	0.171853
CCDC27	0	0	0	0	0	0
SMIM1	0	0	0	0	0	0
LRRC47	15.2071	17.0617	16.424	14.4217	11.5742	11.6488
CEP104	6.20147	8.27442	8.25883	7.55673	5.67344	6.14883
DFFB	3.70592	4.81174	4.16422	8.86741	3.12069	3.70429
C1orf174	27.0603	28.0087	27.195	34.7726	23.6697	23.4622
AJAP1	0	0	0	0	0	0
NPHP4	1.86682	2.79212	3.19648	3.50969	2.27155	2.50346
KCNAB2	3.5822	3.89024	4.04072	6.1649	3.53856	3.72452
CHD5	0.122499	0.0538588	0.231113	0.488519	0.290887	0.15143
AL031847.2	0	0	0.206978	0	0.385102	1.15274
RPL22	256.905	241.642	239.245	197.633	260.775	265.823
RNF207	0.0690225	0.0341403	0.172352	0.743197	0.448947	0.143984
ICMT	49.919	53.0363	51.956	49.4116	45.1105	44.7118
HES3	0	0	0	0	0	0
GPR153	1.21091	1.00364	1.30754	0.70478	1.03394	1.04681
ACOT7	55.6045	51.911	50.7738	55.8859	43.0148	48.0319
HES2	0	0	0	0	0.0236104	0.0353368
ESPN	0.0210881	0	0	0	0	0
TNFRSF25	0.377962	0.18695	0.629191	0	0.3512	0.0876048
PLEKHG5	0.973921	0.897763	1.81288	1.90667	0.946096	0.584865
NOL9	11.6927	11.1363	13.0041	23.2157	8.63019	9.2549
TAS1R1	0.0497067	0	0	0	0	0
ZBTB48	8.13682	8.918	9.76431	7.1435	10.2804	8.30369
KLHL21	11.4474	13.5696	12.9451	15.5772	9.37897	11.1301
PHF13	10.6673	11.6753	13.035	11.9476	9.87688	9.46914
THAP3	8.73097	9.90011	9.6256	7.09513	9.29907	7.10198
DNAJC11	46.6135	51.2361	49.3621	47.6792	38.8678	37.7734
CAMTA1	4.22511	3.8459	3.80981	3.68583	3.54425	4.01922
VAMP3	53.2062	56.6557	56.6381	47.2796	49.5345	49.3051
PER3	7.77395	9.89065	9.39386	13.8369	8.0305	7.71806
UTS2	0	0	0	0	0	0
TNFRSF9	0.21701	0.150275	0.130052	0.623107	0.201645	0.0603589
PARK7	210.011	178.115	194.364	130.847	194.15	188.774
ERRFI1	65.6865	67.8099	66.8893	85.9021	58.8666	59.1624
SLC45A1	0.147943	0.0975682	0.0985115	0.707985	0.36658	0.205742
RERE	8.67757	11.7018	11.1629	22.6216	10.9391	10.7374
ENO1	1324.23	1288.79	1280.64	1025.79	1339.87	1363.67
CA6	0	0	0	0	0.0479569	0.0717754
SLC2A7	0	0	0	0	0	0
SLC2A5	0	0	0.021128	0	0.0196553	0
GPR157	2.32639	3.00749	2.71971	1.89768	2.2108	2.5
H6PD	1.90143	2.53715	2.87085	2.75097	1.7668	2.15234
SPSB1	5.91881	7.13852	6.19524	10.4763	8.28725	7.89297
SLC25A33	10.9485	9.14289	10.0834	6.37919	9.01722	8.79943
TMEM201	13.7054	16.1495	15.5102	23.768	12.5597	12.8815
PIK3CD	5.9566	6.77886	6.04629	10.6027	6.7723	6.22969
CLSTN1	49.9343	59.3491	60.0069	92.1252	65.3278	70.0277
AL357140.3	0	0	0	0	0	0
CTNNBIP1	11.2742	9.7691	8.5484	13.8821	8.67898	8.06838
LZIC	8.26795	8.1532	9.27736	9.76644	8.8495	8.91472
NMNAT1	3.35876	3.51252	3.73818	2.06659	2.73454	2.93606
RBP7	0	0	0	0	0	0
UBE4B	14.4704	16.3877	16.9213	25.5425	15.5949	14.7904
KIF1B	6.87824	8.86296	8.40605	20.8175	8.30936	9.48415
PGD	114.882	105.839	105.37	129.021	118.543	114.818
CENPS-CORT	2.44901	1.81701	2.07919	0.878986	2.21871	3.23552
CENPS	19.5626	18.9065	15.3074	18.1196	14.9106	11.2834
CORT	1.09425	1.32304	0.607197	2.61829	0.338924	0
DFFA	38.2824	42.5688	43.8918	46.4455	36.9592	36.1079
PEX14	22.7775	23.77	23.0793	24.5729	20.0637	18.7679
CASZ1	1.99024	2.46494	2.73921	6.18709	3.08705	2.50629
C1orf127	0	0	0	0	0	0
TARDBP	116.58	126.625	122.484	112.379	121.995	129.419
AL109811.3	1.09155	2.15963	0.799519	0	0.270469	0.404801
MASP2	0.578814	1.19724	0.735799	3.02175	0.635617	0.878129
SRM	198.046	188.157	191.14	219.099	157.754	161.58
EXOSC10	49.8318	53.7523	52.9597	57.9338	39.9814	39.4792
MTOR	11.9155	17.548	16.7978	24.3072	12.9807	13.5955
ANGPTL7	0	0	0	2.66067	0	0
UBIAD1	11.5978	12.7568	13.6902	13.3903	9.97276	11.467
DISP3	0	0	0	0	0	0
FBXO2	0.0541756	0.0535933	0.0541114	0	0.0503396	0.0753416
FBXO44	0	0.0385349	0.0389074	0	0	0.0541724
FBXO6	0.0951449	0	0.0950322	0	0.176816	0.529269
MAD2L2	38.4986	39.4911	38.737	24.4923	34.663	36.7739
DRAXIN	0	0	0	0	0	0
AGTRAP	17.5511	18.7627	18.944	28.4487	16.3961	20.0777
C1orf167	0	0.0297989	0.0601739	0	0	0
MTHFR	1.62055	2.17373	1.71465	1.77449	1.53132	1.62341
CLCN6	6.20654	8.51592	8.54067	11.8623	8.55242	8.6581
NPPA	0.245338	0.364052	0.245047	0.880556	0.911867	0.34119
NPPB	1.74647	2.11164	2.32587	5.57188	1.26219	2.42881
KIAA2013	32.9131	33.8021	35.2163	32.4633	37.8587	40.4145
PLOD1	57.8102	61.2109	63.3255	71.1394	58.9902	59.664
MFN2	46.337	56.3246	54.4394	58.4166	51.6404	48.4109
MIIP	18.4553	19.0507	22.4407	15.9997	19.0539	19.4662
TNFRSF8	0.0720825	0.285231	0.179993	0	0.200936	0.200489
TNFRSF1B	0	0.073506	0	0	0	0
VPS13D	2.89232	5.0938	4.65478	9.47447	3.5657	4.1243
DHRS3	4.03208	3.39781	4.97197	4.64525	3.9316	3.46134
AADACL4	0	0	0	0	0	0
AADACL3	0	0	0	0	0	0
C1orf158	0	0	0	0	0	0
PRAMEF12	0	0	0	0	0	0
PRAMEF1	0	0	0	0	0	0.0884566
PRAMEF11	0	0	0	0	0	0
HNRNPCL1	0	0	0	0	0	0
PRAMEF2	0	0	0	0	0	0
PRAMEF4	0	0	0	0	0	0
PRAMEF10	0	0	0	0	0	0
PRAMEF7	0	0	0	0	0	0
PRAMEF6	0	0	0	0	0	0
PRAMEF27	0	0	0	0	0	0
HNRNPCL3	0	0	0	0	0	0
PRAMEF25	0	0	0	0	0	0
HNRNPCL2	0	0	0	0	0	0
PRAMEF26	0	0	0	0	0	0
HNRNPCL4	0	0	0	0	0	0
PRAMEF9	0	0	0	0	0	0
PRAMEF13	0	0	0	0	0	0
PRAMEF18	0	0	0	0	0	0
PRAMEF5	0	0	0	0	0	0
PRAMEF8	0	0	0	0	0	0
PRAMEF33	0	0	0	0	0	0
PRAMEF15	0	0	0	0	0	0
PRAMEF14	0	0	0	0	0	0
PRAMEF19	0	0	0	0	0	0
PRAMEF17	0	0	0	0	0	0
PRAMEF20	0	0	0	0	0	0
LRRC38	0	0	0	0	0	0
PDPN	0	0	0	0	0	0
PRDM2	2.3459	3.15613	3.26698	7.21697	3.32575	3.22514
KAZN	0.0259445	0.0256657	0.0259138	0	0	0
TMEM51	8.77867	8.8665	8.21642	14.5422	10.1536	10.8425
FHAD1	5.32049	7.07372	5.91721	9.8866	5.78526	6.13973
EFHD2	117.166	111.347	109.445	160.738	119.55	120.868
CTRC	0.0394457	0	0	0	0	0
CELA2A	0	0	0	0	0	0
CELA2B	0	0	0	0	0	0
CASP9	2.71163	2.81398	2.57565	4.19832	2.61844	2.51403
DNAJC16	2.88242	4.15544	3.73919	4.79422	3.54388	3.39749
AGMAT	0	0	0.133014	0	0.0412476	0.0617338
DDI2	7.17047	11.089	10.0472	10.4595	5.68888	6.07914
RSC1A1	1.18567	3.812	2.66459	7.4472	2.06572	2.26724
PLEKHM2	28.0162	29.5891	30.705	34.1146	26.2178	25.1889
SLC25A34	0.395175	0.477801	0.438563	0.630376	0.571192	0.366378
TMEM82	0	0.188375	0.0950981	0	0	0.132409
FBLIM1	12.3113	12.6649	13.5722	14.5724	12.7479	12.7044
UQCRHL	0.25209	0.12469	0.251792	0.904791	0	0.087645
SPEN	13.8572	23.6657	22.1511	47.1254	20.5981	21.7525
ZBTB17	11.8507	12.5989	12.7207	12.7072	12.7935	13.6769
SRARP	0	0	0	0	0	0
HSPB7	0	0.0807082	0	0	0.0379042	0
CLCNKA	0	0	0.106212	0	0.0494045	0
CLCNKB	0	0	0	0	0	0
FAM131C	0	0	0	0	0	0
EPHA2	176.698	206.693	193.007	223.687	186.154	188.355
ARHGEF19	0.0761793	0.188401	0.0380445	0	0.212356	0.105942
CPLANE2	3.14232	3.79933	2.87705	3.75943	3.24425	3.15611
FBXO42	5.06282	6.2553	5.16173	7.08753	4.84098	4.73283
SZRD1	109.401	118.642	118.461	147.921	127.726	129.518
SPATA21	0	0	0.0442666	0	0	0
NECAP2	36.9499	33.5014	34.8522	35.9801	36.4235	35.6573
NBPF1	13.2514	16.8137	15.781	18.611	11.9631	12.9432
CROCC	4.24639	5.17956	6.2385	5.03099	4.99919	4.01339
MFAP2	19.1951	19.8992	16.546	18.8751	20.2792	21.3921
ATP13A2	22.5475	25.6757	23.8553	27.8147	22.565	21.3225
SDHB	152.701	141.746	136.917	86.8886	134.102	133.804
PADI2	0	0	0	0	0	0
PADI1	0.928789	1.30753	1.17745	1.53857	1.16176	1.4407
PADI3	0.0430822	0.298334	0.172125	0.618515	0.600477	0.179742
PADI4	0.0501055	0.0991339	0.200185	0.359673	0.325904	0.278725
PADI6	0	0	0	0	0	0
RCC2	103.438	116.12	112.533	124.517	91.7947	98.7417
ARHGEF10L	3.50126	4.6274	3.86081	6.03194	3.61772	2.84359
ACTL8	8.41919	9.21316	8.40922	4.27862	7.75383	7.04582
IGSF21	0	0	0	0	0	0
AL365209.1	0	0	0	0	0	0
KLHDC7A	1.62891	1.82273	1.38693	3.25866	2.75421	3.00804
PAX7	0	0	0	0	0	0
TAS1R2	0	0	0	0	0	0
ALDH4A1	8.62831	8.96042	8.30612	12.6115	8.77921	9.28455
IFFO2	19.7001	24.3714	25.2511	27.7719	19.9787	18.3676
UBR4	28.068	43.3399	41.9266	68.946	33.5664	36.0656
EMC1	19.6472	21.7659	22.7203	35.4029	22.8575	22.9279
MRTO4	98.4992	93.6596	95.5697	75.0858	81.2447	79.8207
AKR7L	0.677351	0.223357	0.902064	1.21556	0.524492	0.627991
AKR7A3	0.226155	0.559311	0.790605	1.62341	0.210142	0.786281
AKR7A2	67.8877	65.6611	58.0341	66.6171	67.205	55.6926
SLC66A1	6.59837	7.69125	8.68522	10.2808	8.84028	9.53197
CAPZB	81.309	80.5335	77.3856	97.8721	76.0142	73.6307
MICOS10	24.5498	21.5534	22.5205	13.1364	25.5066	23.3851
NBL1	35.1879	34.2805	35.7567	31.2651	40.045	34.1645
MICOS10-NBL1	6.1373	4.15407	3.65651	2.31871	2.20106	4.34241
HTR6	0	0	0	0	0.100785	0
TMCO4	7.20802	9.20489	8.37758	8.46678	7.10357	6.62201
RNF186	0	0	0	0	0	0
OTUD3	4.89245	6.50878	6.48745	6.96335	5.0751	5.86542
PLA2G2E	0	0	0	0	0	0
PLA2G2A	0	0	0	0	0	0
PLA2G5	0	0	0	0	0	0
PLA2G2D	0	0	0	0	0	0
PLA2G2F	0	0	0	0	0	0
PLA2G2C	0	0	0	0	0	0
UBXN10	0	0	0	0	0	0
VWA5B1	0	0	0	0	0	0
CAMK2N1	7.73775	7.77144	7.3156	15.264	10.2085	9.44652
MUL1	14.0898	13.8264	15.7121	19.497	16.7726	16.6829
FAM43B	0	0	0	0	0	0
CDA	11.0387	12.4321	7.97237	12.1906	11.0461	11.8088
PINK1	50.1572	54.7333	52.3186	85	83.506	80.324
DDOST	163.045	162.699	161.883	166.535	172.757	167.43
KIF17	0.569941	0.994968	0.602752	0.240659	1.05917	1.16561
SH2D5	13.3676	14.2953	14.1863	14.2158	12.3923	10.3279
HP1BP3	27.0839	36.5042	34.382	42.4182	29.9928	28.5859
EIF4G3	29.2239	40.1236	37.7732	51.9211	28.7265	26.9591
ECE1	74.0882	86.8637	87.5942	139.789	92.7318	95.4874
NBPF3	6.8668	8.16213	7.70935	8.02428	7.09779	6.77356
ALPL	0	0	0	0	0	0
RAP1GAP	2.85203	2.39979	3.04511	4.23574	2.2541	2.23389
USP48	24.244	30.5173	29.1484	37.5637	29.8301	29.9001
LDLRAD2	0.68421	0.203057	0.341699	0.245573	0.635764	0.285457
HSPG2	16.6392	29.3118	30.5402	46.0394	26.6278	26.0625
CELA3B	0	0	0	0	0	0
CELA3A	0	0	0	0	0	0
CDC42	52.7343	54.021	52.3177	44.2279	45.6594	48.1128
WNT4	0.0886382	0.2046	0.147555	3.81764	0.247086	0.369805
AL591122.1	0	0	0	0	0	0
ZBTB40	14.9392	21.6565	22.5393	28.2884	19.9101	19.2129
EPHA8	0	0	0.0252533	0	0	0
C1QA	0	0	0	0	0	0
C1QC	0	0	0	0	0	0
C1QB	0	0	0	0	0	0
EPHB2	3.35898	4.25463	3.92173	6.02796	4.60791	4.35568
LACTBL1	0	0	0	0	0.0777948	0
TEX46	0	0.205928	0	1.49428	0	0.289494
KDM1A	162.452	177.264	169.182	175.843	165.287	158.09
LUZP1	20.0863	26.9771	26.4564	46.2579	28.4588	29.3781
HTR1D	10.3224	10.8826	11.7623	21.5682	10.7172	12.1986
HNRNPR	131.33	145.817	139.037	159.972	146.524	147.303
ZNF436	7.0905	8.3206	7.19679	16.2791	10.0294	9.18204
TCEA3	0.58606	0.82823	0.627178	0.300494	0.466769	0.582164
ASAP3	0.250368	0.495353	0.656437	0.224652	0.26172	0.348184
E2F2	12.7447	12.817	12.8089	16.3232	11.3264	10.48
ID3	129.869	108.444	124.371	131.842	114.895	119.668
RPL11	1658.79	1518.6	1551.81	1152.32	1679.75	1628.5
ELOA	60.0578	62.3921	60.8653	70.0344	53.9725	58.0168
PITHD1	96.7352	95.8205	93.3368	88.5013	79.0172	81.4207
LYPLA2	105.309	107.507	111.428	96.1567	105.257	103.271
GALE	47.8161	45.2079	45.6449	26.7255	33.1024	36.4467
HMGCL	18.4644	18.3525	18.2677	8.79434	14.9616	14.9689
FUCA1	8.99373	9.36183	9.98864	11.5629	13.0343	12.6008
CNR2	0	0	0.0260639	0.187317	0	0.0362899
PNRC2	111.483	127.353	116.665	100.657	114.355	115.207
SRSF10	45.1257	50.8368	46.9361	45.6595	41.7346	42.2661
MYOM3	6.78248	9.04051	8.51205	8.21984	6.93656	6.15552
IL22RA1	1.41437	1.15793	1.36398	2.10058	1.85805	0.813913
IFNLR1	0	0.0275127	0	0	0	0
GRHL3	0.0773588	0.114791	0.154534	0.277653	0	0.161373
STPG1	8.03754	8.50847	8.29061	10.7843	7.88722	7.99156
NIPAL3	29.6286	37.4387	36.5098	57.6089	40.0582	40.8936
RCAN3	6.21697	7.34971	7.24774	15.889	6.13447	7.49489
NCMAP	0	0.0341489	0	0	0	0
SRRM1	95.5168	104.869	101.205	158.692	97.1387	98.703
CLIC4	306.405	385.705	340.492	465.932	392.001	406.779
RUNX3	0	0	0	0	0	0
SYF2	71.0014	73.2551	73.6509	60.6215	83.4848	77.6444
RSRP1	25.8845	30.8604	35.2813	44.3272	36.6276	33.9505
RHD	0.13496	0.356025	0.1348	0.645856	0.376212	0.375376
TMEM50A	107.62	106.763	103.798	120.993	129.239	133.645
RHCE	0.0639317	0	0	0.458922	0.11881	0.0889093
MACO1	19.1288	18.4109	18.6578	29.495	21.3678	19.3995
LDLRAP1	48.751	54.2438	56.2751	59.9044	45.6935	51.2745
MAN1C1	0.206368	0.357262	0.154592	0.370343	0.0958778	0.215245
SELENON	51.0583	59.8666	60.9509	101.733	58.1134	55.5205
AL020996.2	0.411345	0	0.410858	0	0.764439	0
MTFR1L	21.3763	21.6158	21.5582	27.8798	20.0556	22.0176
AUNIP	23.3356	22.1253	22.1682	28.6693	20.9941	18.2497
PAQR7	30.5865	28.8974	33.6303	40.6813	33.1447	30.1927
STMN1	425.078	403.496	390.942	284.594	375.33	380.725
PAFAH2	7.06447	7.42532	8.04837	7.39535	6.154	5.32161
EXTL1	0.0341764	0.0338091	0.0341359	0	0.0317565	0
SLC30A2	0	0	0	0	0	0
TRIM63	0	0	0	0	0.072125	0
PDIK1L	10.033	10.5213	11.5559	8.00224	7.41891	8.29629
FAM110D	0.245426	0.19423	0.637351	0.704696	0.410487	0.341311
C1orf232	0	0	0	0	0	0
AL391650.1	0.540105	0.667875	0.809198	2.90778	0.87826	0.84501
ZNF593	130.445	106.576	117.355	102.395	124.697	126.072
CNKSR1	1.41153	1.72218	1.45686	1.35099	1.31159	1.50497
CATSPER4	0	0	0	0	0	0
CEP85	33.0823	42.9107	41.7919	55.6112	38.7815	40.2321
SH3BGRL3	447.143	417.823	405.883	535.893	470.715	441.023
UBXN11	16.8247	15.7601	19.147	18.1694	15.668	16.7202
CD52	0.294195	0	0	0	0	0.409135
CRYBG2	0.0876626	0.0216801	0.0218897	0	0.0407278	0.0609559
ZNF683	0	0	0	0	0	0
LIN28A	0	0.0341918	0.0345224	0.496213	0	0
DHDDS	27.8846	28.2264	29.677	27.9299	23.7739	23.8167
HMGN2	1435.15	1359.76	1312.42	927.253	1212.78	1225.09
RPS6KA1	13.864	16.157	17.2926	17.4767	15.3018	16.6942
ARID1A	37.5346	52.8353	49.8819	109.23	48.9016	50.1973
PIGV	5.4842	4.86263	4.78791	9.03989	4.56742	4.12414
ZDHHC18	30.7608	33.9914	35.1519	33.9412	28.433	27.909
SFN	371.833	333.235	343.906	450.134	416.754	402.437
GPN2	21.3632	21.8544	22.415	25.9422	22.0713	22.0897
GPATCH3	20.3677	20.9425	22.4396	29.6841	21.5063	17.6818
NUDC	396.664	356.125	355.504	390.7	321.529	319.361
NR0B2	0	0.233326	0	0	0.219161	0
KDF1	0	0	0.0739766	0	0.0688201	0
TRNP1	24.6454	19.161	20.8717	31.3957	26.8998	23.4609
TENT5B	17.015	17.8592	15.6699	20.7016	21.0625	18.0478
SLC9A1	29.2328	34.7724	34.6034	74.425	39.9221	37.5591
WDTC1	21.8375	24.8952	24.611	37.5125	27.5343	29.2324
TMEM222	46.5092	45.1632	47.6288	49.8867	42.918	42.0048
SYTL1	18.5507	18.069	22.4625	21.306	24.1851	20.4005
MAP3K6	12.4552	16.041	15.8146	15.6041	13.5386	13.8489
FCN3	0	0	0	0	0	0
CD164L2	0	0	0	0	0	0
GPR3	26.5521	28.6835	29.6671	14.768	21.3864	19.4017
WASF2	64.934	77.1072	75.2922	125.86	71.1676	73.8569
AHDC1	25.3932	32.6033	33.1168	69.4061	37.7265	35.4246
FGR	0	0	0	0	0	0
IFI6	16.6434	15.9802	19.5572	17.5693	20.4683	22.9189
FAM76A	5.17679	5.35699	4.8645	9.04567	5.75963	5.02058
STX12	37.1035	38.5881	38.8285	38.1394	32.8307	33.8045
PPP1R8	62.7647	71.5533	70.3438	63.4125	65.4406	69.9784
THEMIS2	2.92532	3.19325	3.17374	2.1723	2.437	2.03411
RPA2	145.226	146.341	141.106	85.6286	134.621	135.994
SMPDL3B	0.45231	0.559311	0.451774	0.811706	0.525355	0.157256
XKR8	22.2674	22.1529	23.8162	34.4136	27.6072	28.8617
EYA3	22.1863	25.178	25.3991	34.8381	23.0052	26.5309
PTAFR	0.391795	0.484479	0.652217	0.703105	0.27304	0.49946
DNAJC8	262.18	258.047	253.132	223.571	273.727	270.685
ATP5IF1	119.915	115.022	118.971	121.449	140.858	139.371
SESN2	24.565	28.109	27.5484	38.7424	29.3525	27.8707
MED18	19.1549	19.6921	16.2811	20.4901	19.5436	15.9831
PHACTR4	26.3613	29.6069	29.5509	56.4217	35.3002	35.9037
RCC1	193.587	200.131	195.563	198.211	171.501	167.495
AL513497.1	0	0	0	0	0	0
TRNAU1AP	25.813	26.4421	25.8587	27.4103	27.6044	27.8262
TAF12	35.9301	37.1706	35.3947	28.3296	31.9344	34.4171
RAB42	0.249799	0.247114	0.124751	0.448283	0.406195	0
GMEB1	11.9469	13.0636	11.6344	19.9082	12.0921	11.4224
YTHDF2	104.927	111.631	105.832	127.775	101.589	99.2788
OPRD1	0.0294038	0	0	0	0.0136609	0.0204458
EPB41	10.1947	13.2635	13.0142	18.4348	12.3343	13.9303
TMEM200B	7.01181	7.35367	6.6349	6.05509	7.29913	6.30533
SRSF4	156.614	160.73	164.826	230.325	172.51	162.94
MECR	29.3155	29.5776	29.038	23.0328	28.1433	25.6242
PTPRU	11.3273	14.3624	15.3772	22.7321	16.2972	15.5495
MATN1	0.107616	0.319377	0.214976	0.257499	0.0999958	0.448981
LAPTM5	7.63624	7.92875	6.3665	9.5134	7.50604	8.33775
SDC3	10.1459	11.5575	11.3008	18.6857	12.2271	13.0266
PUM1	39.8492	51.8071	50.3179	78.0136	42.2031	46.2866
NKAIN1	0	0	0	0	0.0421742	0
SNRNP40	167.344	182.526	172.592	118.385	149.929	148.097
ZCCHC17	61.8645	60.7043	60.7911	47.7453	62.8671	64.0534
FABP3	0.603909	0.896127	0.402129	3.61254	0.841723	1.6797
SERINC2	83.2262	88.4638	91.2475	150.997	115.811	115.883
TINAGL1	150.219	154.503	150.281	175.972	139.023	129.332
HCRTR1	0	0	0	0.472782	0	0
PEF1	107.766	103.492	102.707	65.3815	87.4804	87.6016
COL16A1	0.740583	0.843626	0.896612	0.32219	0.896674	0.686615
ADGRB2	1.53158	1.15234	1.3574	2.32271	1.22269	1.16998
SPOCD1	6.30996	6.85713	8.5068	7.14007	4.76564	4.23631
PTP4A2	123.635	126.063	125.878	161.401	124.744	126.49
KHDRBS1	307.239	322.423	307.179	369.334	284.685	279.451
TMEM39B	49.8758	53.2229	55.5825	57.4606	52.2088	52.8777
KPNA6	56.9731	63.3827	64.7978	93.4598	57.0527	58.1382
TXLNA	76.3244	88.6063	86.1087	127.279	87.1712	96.5045
CCDC28B	7.60633	6.84527	6.75317	6.06673	6.96959	4.48098
IQCC	7.33308	7.9737	9.14036	9.13572	7.94012	6.74252
DCDC2B	0.101845	0.201501	0.305174	0	0	0.141635
TMEM234	3.22653	3.40752	4.26791	6.57273	4.90226	5.21475
EIF3I	407.457	370.631	386.935	391.358	347.401	339.552
FAM167B	0.145078	0.574076	0.724533	2.08284	1.34806	1.21056
LCK	0	0	0	0	0	0
HDAC1	291.449	303.269	299.397	240.735	252.912	262.603
MARCKSL1	46.4777	42.4617	41.8958	43.3785	36.746	35.0988
TSSK3	8.01643	8.78429	9.85469	11.5089	7.44882	4.45935
FAM229A	7.54886	6.16087	7.16292	9.48291	4.91005	3.9368
BSDC1	36.3661	44.1333	46.5621	46.8651	38.4208	41.1362
AL033529.1	0	0.157717	0	0.28611	0.111106	0.221719
ZBTB8B	0.0428304	0	0	0	0.0198989	0
ZBTB8A	5.08633	5.9535	5.9141	8.64007	4.9607	5.04866
ZBTB8OS	24.8381	21.9267	22.4168	16.7902	19.0431	18.6652
RBBP4	71.0237	75.3117	73.8334	68.4829	57.5019	57.5447
SYNC	14.5067	14.8255	12.4986	18.283	17.0467	18.2237
KIAA1522	27.7504	33.8212	35.6033	55.999	41.5058	41.1738
YARS1	187.924	184.225	179.734	198.889	154.589	152.298
S100PBP	8.41897	8.71169	9.10544	12.6059	9.71858	9.15825
FNDC5	0.219262	0	0.262802	0.629571	0.0814946	0.12197
HPCA	0.194602	0.192511	0.0971859	0	0.180823	0.135316
TMEM54	59.6243	54.6289	52.3592	52.6624	50.073	49.8998
RNF19B	22.9509	25.8286	23.3969	33.6298	25.141	24.8898
AL031602.1	0	0	0	0	0	0
AK2	122.143	124.305	128.861	109.556	119.181	120.395
AZIN2	1.89894	2.39085	1.84742	1.06217	1.42075	1.13179
AL662907.1	0	0	0	0	0	0
TRIM62	6.93885	9.09516	9.98011	13.4485	7.18901	6.61012
AL662907.2	0	0	0	0	0	0
ZNF362	12.0275	12.282	12.5299	17.6387	11.6566	11.9903
A3GALT2	0.1343	0	0	0	0	0
PHC2	81.477	84.3539	82.5995	124.077	86.6503	89.8217
ZSCAN20	2.09196	3.20768	2.55961	4.69272	2.79426	3.20019
CSMD2	0.268046	0.444541	0.511834	1.30161	0.60069	0.679756
HMGB4	0	0	0	0	0	0
C1orf94	0.0822937	0.122114	0.164392	0	0.191167	0.114445
SMIM12	8.93157	9.42723	8.88116	13.9294	9.917	10.5542
GJB5	1.41952	1.40426	1.01274	2.18352	1.22479	1.6921
GJB4	0	0.0941223	0.380129	0	0.353632	0.132317
GJB3	18.5551	19.5065	20.9732	29.2276	22.484	21.679
GJA4	0	0	0	0	0	0
DLGAP3	0	0	0.0349978	0	0	0
AC114490.3	1.52027	1.41799	0.997853	2.4944	1.33191	1.75179
AC114490.2	1.729	2.89456	4.29525	2.22767	2.38927	2.03459
TMEM35B	26.0771	23.2909	25.3021	10.6966	20.7692	26.7327
ZMYM6	6.12704	7.2261	5.91763	7.39634	6.42837	7.01113
ZMYM1	13.6544	18.6034	20.1171	23.2812	16.4863	15.9948
SFPQ	383.415	440.636	416.593	541.85	376.771	380.543
ZMYM4	21.9734	27.4277	26.7137	42.7522	23.6143	26.0568
KIAA0319L	14.4607	16.9373	17.9868	20.1595	14.1464	14.5946
NCDN	51.521	53.5068	54.0241	63.1216	47.6262	48.1359
TFAP2E	0.795573	0.908102	0.733505	0.439297	0.682377	1.44683
PSMB2	149.739	139.484	135.226	149.197	130.537	135.789
C1orf216	36.3862	40.0808	40.5205	35.2758	31.5267	33.5166
CLSPN	19.6715	24.8086	22.6072	28.3904	18.2511	18.2723
AGO4	3.09844	4.80329	4.05716	5.42477	4.00258	4.36152
AGO1	12.1168	15.3525	15.7677	29.04	13.336	13.3155
AGO3	3.89574	4.87458	4.3932	10.1129	5.02115	4.65432
TEKT2	0	0.0693785	0.0700493	0	0.130333	0
ADPRHL2	69.9845	65.8571	67.6574	44.2038	56.4463	57.2851
COL8A2	0.117703	0.320205	0.205737	0.633683	0.164054	0.122767
TRAPPC3	113.756	106.099	109.29	86.6382	93.6138	97.292
MAP7D1	173.101	177.927	185.64	215.355	183.918	169.954
THRAP3	115.795	135.913	132.006	120.276	87.9198	91.961
SH3D21	1.94221	3.02913	4.08953	4.14485	4.09713	2.65235
EVA1B	23.072	15.7318	20.1804	14.0354	32.3393	34.8052
STK40	96.0916	101.515	102.548	122.364	90.8886	90.6139
LSM10	159.116	137.335	149.673	96.3287	153.342	150.187
OSCP1	4.50977	2.70191	2.91836	0.455951	2.71494	2.47335
MRPS15	259.497	240.022	242.918	201.798	242.865	240.787
CSF3R	0	0	0	0.257836	0.0333755	0
GRIK3	0	0	0	0	0	0
ZC3H12A	6.77133	7.23249	9.01774	7.04445	6.88459	7.09674
MEAF6	45.1926	47.2799	41.0566	42.0095	46.5675	42.1147
SNIP1	14.9583	16.9567	15.144	14.832	15.6027	16.0672
DNALI1	0.0518646	0	0.0518031	2.9784	0.0481923	0.0721277
GNL2	144.006	145.757	135.453	101.171	132.81	133.761
RSPO1	0	0	0	0	0	0
C1orf109	31.8907	36.0106	33.6821	37.5124	27.5991	28.1382
CDCA8	138.76	144.838	148.063	161.911	131.004	126.266
EPHA10	0	0	0	0	0	0
MANEAL	18.7556	19.4997	19.6428	25.1621	20.9808	21.4617
YRDC	53.1566	45.1571	51.9055	52.8334	52.985	54.2802
C1orf122	46.3096	40.1463	43.2408	42.4372	52.8155	48.9013
MTF1	7.56446	8.88731	8.8695	14.538	8.57295	8.90695
INPP5B	8.22932	7.02996	7.72885	9.69848	6.61948	5.53921
SF3A3	188.452	195.246	193.868	170.296	179.895	177.084
FHL3	38.9104	35.6196	38.4499	52.408	38.3909	33.9212
UTP11	125.572	111.659	111.314	104.814	107.026	107.67
POU3F1	0	0	0	0	0	0
RRAGC	29.5687	31.0759	28.4588	41.1999	36.8556	39.1254
MYCBP	44.7915	45.8545	40.6517	38.2586	47.0726	46.8681
AL139260.3	0	0.513739	2.59353	2.48523	2.2519	1.36419
GJA9	0.225321	0	0.225054	0.808711	0.157025	0
RHBDL2	1.2154	1.05806	0.971171	1.39593	1.31004	1.08176
AKIRIN1	58.9833	63.9113	62.0787	82.5521	68.485	69.0909
NDUFS5	715.527	625.991	658.587	478.714	712.62	707.433
MACF1	25.5398	44.6183	40.0764	99.1181	37.5354	41.1363
BMP8A	0.268148	0.506417	0.584357	2.62479	0.566276	0.508515
PABPC4	222.03	232.418	232.163	321.063	240.379	227.582
HEYL	0	0	0	0	0	0
NT5C1A	0	0	0	0	0	0
HPCAL4	0.0288754	0	0	0	0	0
PPIE	20.8221	23.3063	22.1492	17.7728	19.6908	21.0228
BMP8B	0.910994	1.15467	1.27957	2.04356	1.53426	1.10855
OXCT2	1.42957	1.71193	1.65333	4.3208	1.53809	1.88346
TRIT1	13.3517	13.0101	13.2025	11.0219	13.1301	12.7192
MYCL	0.217088	0.268443	0.162623	0.38958	0.226931	0.226426
MFSD2A	22.3498	22.8466	20.215	18.7173	16.8446	16.7496
CAP1	222.757	253.594	243.665	203.177	230.328	237.209
PPT1	108.6	104.062	98.6023	118.004	107.084	116.006
RLF	10.2513	13.9795	12.4411	21.9969	12.762	13.122
TMCO2	0	0	0	0	0.366843	0
ZMPSTE24	75.922	86.9384	82.8894	76.9088	90.543	96.4001
COL9A2	0.261528	0.0431195	0.0870727	0	0.121505	0.181852
SMAP2	23.3469	27.588	26.9717	50.4794	35.9199	38.6715
ZFP69B	3.12112	4.75011	3.95673	10.7713	4.23865	5.59259
AL603839.4	0	0	0	0	0	0
ZFP69	6.33878	5.10401	5.30059	4.58544	6.11825	5.33017
EXO5	4.62111	6.15387	5.28136	9.24982	5.11966	4.9435
ZNF684	2.55152	2.91241	3.47967	3.52222	3.4195	4.36723
RIMS3	0.340682	0.355743	0.4348	0.543448	0.562772	0.631711
NFYC	34.3636	34.3165	34.6482	35.7734	31.3251	33.0674
KCNQ4	0.219522	0.68251	0.469847	0.450227	0.320537	0.566962
CITED4	9.2292	7.57375	7.96123	10.5398	14.4228	12.9808
CTPS1	74.3263	77.1328	74.0252	77.6509	58.6698	56.3466
SLFNL1	2.35889	3.5003	4.2346	14.187	2.66578	3.0145
SCMH1	23.5812	28.6974	28.1849	35.8673	19.7738	18.7967
FOXO6	0.465411	0.460408	0.836747	1.33634	0.518948	0.90614
EDN2	0	0.216939	0.219037	0	0.203769	0.304974
HIVEP3	2.77803	4.0639	3.88892	10.6252	3.35872	3.60981
AC119676.1	0	0	0	0	0	0
GUCA2B	0	0	0	0	0	0
GUCA2A	0	0.227659	0	0	0	0
FOXJ3	24.8241	31.3766	30.1277	47.4806	30.6195	30.145
RIMKLA	0	0.0127761	0.0128997	0.0927075	0	0
ZMYND12	0	0	0	0	0	0
PPCS	4.10701	3.38572	3.85797	6.66841	3.27104	3.67173
CCDC30	0.00800404	0.015836	0.00799455	0	0.0371865	0.0445246
PPIH	63.7539	60.0609	55.8965	30.0095	60.7407	56.1571
YBX1	1183.77	1074.87	1035.78	1464.65	1099.19	1052.74
CLDN19	0	0	0	0	0	0
P3H1	39.5664	44.654	43.7583	44.6185	42.2617	44.4132
C1orf50	5.07994	3.94032	4.49734	6.21569	4.21068	4.57595
AC098484.3	8.68453	7.13068	9.1947	11.8446	7.42405	8.81658
TMEM269	0.232413	0.19707	0.165813	0.953333	0.462765	0.323215
SVBP	35.8685	34.2157	35.826	20.69	31.2458	31.399
ERMAP	4.17431	4.41671	4.85822	3.90841	4.95805	4.18983
ZNF691	11.7415	11.2148	12.132	14.0474	9.4053	9.57208
SLC2A1	211.072	215.568	207.277	246.757	191.093	189.04
FAM183A	0	0	0	0	0	0
EBNA1BP2	472.138	447.12	443.406	341.712	395.498	392.263
CFAP57	2.80131	3.24132	3.09778	2.51358	2.85861	2.46963
TMEM125	0	0	0.0650054	0	0.0604743	0
C1orf210	0	0	0	0	0	0
TIE1	0.172124	0.272438	0.17192	0.247112	0.223911	0.143623
MPL	0.0730988	0.180783	0	0	0.067923	0.101658
CDC20	548.338	510.482	523.714	510.888	424.476	445.079
ELOVL1	213.819	200.785	201.342	213.267	194.746	201.663
MED8	57.3298	56.8471	53.2199	57.1302	65.8675	69.129
SZT2	6.31666	9.14641	10.6472	16.0067	9.94117	8.75211
HYI	53.5601	51.9583	54.9094	50.0895	52.3963	44.1931
PTPRF	115.358	161.23	157	212.157	125.634	130.056
KDM4A	41.3726	44.8666	47.6633	63.7876	49.9707	53.2032
AL451062.4	0	0	0	0	0.22136	0
ST3GAL3	2.31652	2.67137	2.81619	4.27594	1.77119	1.73044
ARTN	0.258542	0.204611	0.36153	0.371179	0.192189	0.0719105
IPO13	21.4338	22.0756	24.02	24.661	20.3399	18.6035
DPH2	64.2016	72.9663	68.1723	50.7094	59.5109	59.812
ATP6V0B	117.736	111.61	117.233	69.2315	107.089	106.035
B4GALT2	73.9968	75.7432	78.9017	92.2173	65.0678	69.4491
CCDC24	1.73572	3.6983	3.42288	1.91686	2.52262	2.0425
SLC6A9	3.12248	3.90658	4.61702	6.1529	3.24273	2.72465
KLF17	0.0869552	0.215052	0.217131	0.312096	0.282794	0.060464
KLF18	0	0	0	0	0	0
DMAP1	47.7584	46.5817	49.1158	44.3907	49.0845	49.2172
ERI3	66.5348	59.3054	65.1931	57.8574	53.6491	55.6788
RNF220	61.5918	59.1647	61.9301	73.4002	58.6018	60.1257
TMEM53	2.77788	3.51136	3.27556	3.60036	3.51329	3.70221
ARMH1	0.102721	0	0.0512996	0	0	0.142853
KIF2C	114.861	127.494	135.748	82.923	100.12	103.251
RPS8	4414.65	3940.42	4054.18	2646.83	4329.16	4215.98
BEST4	0	0.162316	0.163885	0	0.101641	0.152123
PLK3	18.7296	21.142	24.2785	32.0312	23.1864	22.536
TCTEX1D4	1.44052	1.78129	1.97836	1.29256	3.3463	1.7529
BTBD19	5.18135	9.09391	7.92976	7.7986	9.16304	6.2759
PTCH2	0.360602	0.433167	0.643169	0.554681	0.47867	0.537306
EIF2B3	55.6912	51.8239	50.8877	44.7587	44.5676	47.5071
HECTD3	27.4491	32.0297	30.5068	46.7416	33.8959	33.3203
UROD	151.014	147.521	152.474	87.807	131.958	136.436
ZSWIM5	0	0	0	0	0	0
HPDL	0.461813	0	0.230633	1.10501	0.214557	0.32112
MUTYH	5.03591	5.43226	5.91286	8.46048	5.00291	4.80552
AL451136.1	0	0	0	0	0	0
TOE1	55.6255	58.1248	60.5775	49.6508	42.0125	44.7542
TESK2	1.38687	1.81453	1.38522	4.17483	2.03693	2.73752
CCDC163	5.85553	6.21942	7.75708	9.29146	7.38821	9.00043
MMACHC	20.9254	22.8809	21.7432	26.7602	20.6827	22.9325
PRDX1	1201.79	1127.88	1163.87	642.618	1145.22	1095.96
AKR1A1	86.8172	80.294	84.1489	64.7375	85.9208	78.1093
NASP	193.372	192.537	189.664	164.714	173.474	164.449
CCDC17	0.168714	0.333801	0.505542	0.807386	0.418048	0.234629
GPBP1L1	71.7486	78.9964	73.8854	78.7571	69.5761	69.2117
TMEM69	77.6507	84.609	81.2119	61.9334	71.8912	77.7307
IPP	6.72622	7.55754	8.37708	5.96085	6.28854	7.10219
MAST2	35.5518	42.7869	44.1234	55.2727	35.181	34.6948
PIK3R3	6.4365	8.74934	8.09391	11.6339	8.43331	7.53446
AL358075.4	0	0	0	0	0	0
TSPAN1	3.13984	3.77768	3.30564	2.43662	4.41571	6.01876
P3R3URF	0	0	0	0	0	0
POMGNT1	47.4624	54.094	56.8726	59.7952	52.014	48.3458
LURAP1	1.04026	1.1761	0.667949	2.13353	1.93322	1.13668
RAD54L	47.0433	52.5711	52.592	42.029	42.4278	42.7482
LRRC41	31.8217	35.9148	33.3563	44.7698	31.1423	31.4795
UQCRH	728.3	625.275	658.726	398.147	717.708	730.194
NSUN4	8.92246	9.93194	9.99465	14.0068	9.25149	8.65109
FAAH	1.20929	1.39568	1.61048	0	1.99763	2.89636
DMBX1	0	0	0.0270771	0	0	0
TMEM275	0	0	0	0	0	0
KNCN	0	0	0	0	0	0
MKNK1	23.331	25.5323	22.0851	24.2884	21.0941	21.6126
MOB3C	4.64467	4.9853	5.12628	7.16828	7.01317	7.00834
ATPAF1	18.3635	21.769	20.8484	21.091	18.9117	20.3878
TEX38	0	0.0928364	0	1.3473	0.0872004	0
EFCAB14	28.464	32.6431	30.3444	51.5003	36.1117	38.2522
CYP4B1	0	0	0	0	0	0
CYP4A11	0	0	0	0	0	0
CYP4X1	0.0608995	0	0	0.874311	0	0
CYP4Z1	0	0	0.063472	0	0	0
CYP4A22	0	0	0	0.769084	0	0
PDZK1IP1	0	0	0	0	0	0
TAL1	0	0	0.0271091	0	0	0.0754904
STIL	27.2352	33.6781	30.9372	32.7023	28.4817	26.272
CMPK1	130.731	146.373	139.143	143.098	137.96	138.942
FOXE3	0	0.307494	0.0776168	0	0.0722066	0
FOXD2	1.55757	2.23856	2.87662	2.95339	1.63843	2.53393
TRABD2B	0	0	0	0	0	0
AL356289.2	0	0	0	0	0	0
SLC5A9	0	0	0	0	0	0
AL109659.3	0	0	0	0	0	0
SPATA6	0.316565	0.41755	0.105397	0.189367	0.343176	0.403558
AGBL4	0	0	0	0	0	0
BEND5	0	0.0802791	0	0	0	0
AL645730.1	0	0	0	0	0	0
ELAVL4	0	0	0	0	0	0
DMRTA2	0	0.0429017	0.129949	0	0	0
FAF1	31.8999	31.8885	31.6762	28.8572	30.7999	29.8169
CDKN2C	57.9511	54.4461	48.9705	70.9113	62.9847	61.6628
C1orf185	0	0	0	0	0	0
RNF11	91.5333	109.605	100.799	120.952	107.478	105.913
TTC39A	0.0886859	0.116977	0.103344	0.530512	0.12361	0.0822232
EPS15	26.3443	31.8524	29.1836	36.8663	30.1907	30.9007
OSBPL9	39.5939	42.244	41.4761	55.7952	41.6929	42.5501
NRDC	96.1658	110.067	109.889	135.889	115.508	124.852
RAB3B	29.6602	41.6352	37.5494	92.2172	37.6091	39.2448
TXNDC12	53.3291	53.8478	51.003	50.8749	80.1594	74.1644
AL445685.3	0	0.479047	0.552775	0	0	0
KTI12	40.2193	37.3203	38.0828	36.9545	37.4463	38.0343
BTF3L4	38.7282	39.5172	39.7698	36.6577	37.648	40.4123
ZFYVE9	17.3489	20.4588	19.2302	30.5644	19.0202	21.0743
CC2D1B	21.8917	24.4989	27.3869	27.968	24.3466	24.8908
ORC1	43.0084	46.1171	46.2551	49.2953	38.1634	37.1603
PRPF38A	47.573	49.0355	50.5323	50.3194	50.8401	50.0577
TUT4	14.8929	20.9788	18.4916	26.3744	14.9819	15.4034
GPX7	0	0	0	0	0	0
SHISAL2A	0	0	0	0	0	0
COA7	56.568	63.0146	67.8562	75.673	58.4528	57.8277
ZYG11B	9.37582	11.6766	10.8363	18.7486	10.1899	12.0377
ZYG11A	0	0	0	0	0	0
ECHDC2	0	0	0	0	0	0
SCP2	14.9778	16.5297	14.1206	14.1182	16.9007	17.6502
PODN	0	0	0	0	0	0
SLC1A7	0	0.0287342	0	0	0	0.0403945
CPT2	13.2752	12.9526	14.4855	11.4222	11.4481	10.9379
CZIB	50.7418	48.8397	50.059	25.9532	37.0704	36.9302
MAGOH	185.769	193.717	204.794	160.863	198.498	198.348
LRP8	25.3465	32.5646	30.9053	41.6997	25.5124	26.8919
DMRTB1	0	0	0	0	0	0
GLIS1	0.044134	0	0	0	0	0
NDC1	77.0551	89.1852	83.6563	62.8305	74.4317	78.5336
YIPF1	19.4501	21.6192	18.9905	16.7334	21.5928	20.1602
DIO1	0.0697054	0	0	0	0.12954	0.290816
HSPB11	37.0384	40.1898	34.6824	28.6644	35.9216	40.8853
LRRC42	74.2334	71.3719	70.4813	53.1837	79.404	80.1278
LDLRAD1	0	0	0	0	0	0
TMEM59	27.5082	28.0521	26.5673	25.2403	33.982	32.7753
AL353898.3	0	0	0	0	0	0
TCEANC2	2.82624	3.92539	3.85043	4.86903	3.47699	4.10337
AL357673.1	0.106779	0.176053	0.106653	0	0.330729	0
CDCP2	0	0.0420912	0	0	0	0.0591719
CYB5RL	5.04107	6.49087	6.21395	8.903	5.98529	5.59177
MRPL37	256.507	239.48	240.643	233.325	221.724	216.12
SSBP3	22.1214	22.8663	22.5149	35.6532	22.1881	22.4221
ACOT11	0.124254	0.0351195	0.035459	0	0.0494811	0.0740567
FAM151A	0	0	0	0	0	0.0952473
MROH7	0	0	0	0	0	0
MROH7-TTC4	0.0223252	0.0662557	0.0222987	0.160257	0	0.062095
TTC4	50.1506	53.7074	53.0034	38.9298	44.0529	44.3604
PARS2	6.18135	6.69179	6.63999	6.27901	5.14763	6.8933
TTC22	0	0	0	0	0	0
LEXM	0	0	0	0	0	0
DHCR24	260.278	289.785	286.676	380.983	303.631	316.094
TMEM61	0	0.108211	0	0	0	0
BSND	0	0	0	0	0	0
PCSK9	0.0337732	0	0	0	0.0313818	0
USP24	20.1956	29.5201	27.106	45.2085	25.8502	27.9651
AC119674.2	0.0517474	0.0511912	0	0	0.192333	0.143929
PLPP3	26.1934	30.0644	26.8332	37.9664	30.5404	34.1502
PRKAA2	9.15733	12.6592	11.2425	16.6442	10.3634	11.1023
FYB2	0	0.0426995	0	0	0	0
C8A	0	0	0	0	0	0
C8B	0	0	0	0	0	0
DAB1	0	0	0	0.346773	0	0
OMA1	11.0791	13.1359	12.734	10.2336	10.3325	10.5928
TACSTD2	0.0754886	0	0	0	0	0
MYSM1	10.616	17.3332	15.1673	24.0041	13.5461	13.6009
JUN	121.444	128.234	130.022	155.337	116.961	114.276
FGGY	0.59933	0.649354	0.49885	0.307298	0.63645	0.555656
HOOK1	0	0	0	0	0	0
CYP2J2	0	0	0	0	0	0
C1orf87	0	0	0	0	0	0
NFIA	2.59963	3.11789	3.15952	9.66075	2.93929	3.79125
TM2D1	10.4459	11.3103	11.4833	13.2594	12.9023	13.1984
PATJ	5.22353	5.90924	5.83723	6.77529	4.37311	4.90881
L1TD1	0	0.035477	0	0	0	0
KANK4	0.0201628	0	0	0.144735	0.0187352	0
USP1	92.4688	101.065	98.6371	114.707	86.8783	90.3231
DOCK7	7.76634	10.309	8.68259	13.7505	8.474	8.71576
ANGPTL3	0	0	0	0	0.04363	0.130599
AL138847.2	0	0	0	0	0	0
ATG4C	11.2433	13.347	10.2171	8.54557	10.6931	12.3249
FOXD3	0	0	0	0	0	0
ALG6	5.91663	7.18164	7.39609	4.69009	5.2616	5.55278
ITGB3BP	44.3918	44.8841	44.3392	28.841	44.7088	44.2914
EFCAB7	6.05573	7.6131	8.25375	6.79217	6.44754	7.10577
PGM1	35.3491	36.3035	33.841	42.7183	33.5834	35.3111
ROR1	4.27063	5.31697	5.59726	13.9073	6.87184	7.24284
UBE2U	0	0	0	0	0	0
CACHD1	6.35886	8.81088	7.82349	14.5099	8.09989	8.55039
RAVER2	13.6031	14.9347	16.4355	19.9844	14.68	15.2349
JAK1	26.0598	29.6686	27.3425	36.4279	29.0628	27.9711
AK4	19.2013	21.1034	21.2132	20.0386	17.9644	18.3092
DNAJC6	20.1583	25.9409	23.448	37.4649	19.3593	23.3617
LEPROT	19.6388	22.0054	20.1361	28.5491	24.8747	27.1208
LEPR	0.438463	0.768358	0.763273	1.88845	0.966161	1.02789
PDE4B	7.93968	9.93939	9.48363	9.98855	10.2677	12.0661
SGIP1	0	0	0.0232312	0	0.0108059	0.0161729
TCTEX1D1	0	0	0	0	0	0
INSL5	0	0	0	0	0	0
WDR78	0.0430283	0.0638487	0.0214886	0	0.0599724	0.119678
MIER1	11.7823	15.7694	13.7031	15.1805	14.5479	14.532
SLC35D1	9.82778	10.0294	9.17355	19.7467	12.5538	13.7291
C1orf141	0	0	0	0	0	0
IL23R	0	0	0	0	0.0397327	0
IL12RB2	0.0629504	0.124548	0.0628758	1.80751	0.116986	0
SERBP1	284.891	316.114	296.954	288.154	285.481	277.853
GADD45A	165.639	152.902	154.075	193.305	164.581	158.704
GNG12	100.221	115.41	106.253	196.796	161.385	170.503
DIRAS3	0.134104	0	0.0669724	1.44396	0.311521	0.0932485
WLS	55.7848	61.7184	57.5081	61.2764	51.9328	58.9174
RPE65	0.0527406	0.156521	0.210712	2.27153	0.343044	0.146692
DEPDC1	49.9232	61.2364	57.9657	42.1817	47.6017	50.185
LRRC7	0.116989	0.159131	0.131457	0.419893	0.0951175	0.20337
LRRC40	34.3594	42.0693	38.2767	28.7923	31.8367	31.0491
SRSF11	90.1774	108.664	103.157	94.2506	103.443	103.731
ANKRD13C	15.3139	18.0018	16.5301	24.3512	18.9128	18.1631
HHLA3	8.31981	6.45084	6.40091	10.4917	7.83519	5.78515
CTH	10.3363	12.321	13.4662	5.06937	4.59342	6.96409
PTGER3	0	0	0	0	0.0264501	0
ZRANB2	87.4573	110.977	98.4366	74.9466	93.6048	93.8624
NEGR1	0.0429375	0.10619	0.032165	0.0770547	0.0398973	0.0895693
AL732618.1	0	0	0	0	0	0
LRRIQ3	0.0439224	0.0434503	0.0438704	0.157644	0.102031	0.152706
FPGT	3.81086	4.86945	4.24248	5.98401	5.42219	6.34863
FPGT-TNNI3K	0	0	0	0	0	0.115844
TNNI3K	0.0381531	0	0	0	0	0
LRRC53	0	0	0	0	0	0.0990237
ERICH3	0	0	0	0	0	0
CRYZ	38.0534	41.9747	36.8425	35.1923	39.7518	42.369
TYW3	40.8069	49.676	44.8878	38.6302	37.189	40.8401
LHX8	0	0	0	0	0	0
SLC44A5	0.134235	0.132792	0.178768	0	0.103942	0.186679
ACADM	41.1236	47.9036	43.2469	25.9239	37.3097	35.8047
RABGGTB	242.251	243.203	240.618	161.898	261.919	265.668
MSH4	0	0.0415635	0	0.904791	0.0390402	0.11686
ASB17	0	0	0	0	0	0
ST6GALNAC3	0	0	0	0	0	0
ST6GALNAC5	0.0495364	0	0	0	0	0
PIGK	16.2704	18.7823	16.4254	14.3086	17.2021	18.5037
AK5	0.273321	0.270383	0.212331	0.435996	0.253968	0.126702
AC118549.1	25.0083	29.1138	27.8328	36.2329	27.6952	27.9623
USP33	29.8401	35.9232	31.7331	34.4434	31.579	33.5225
MIGA1	4.16274	6.58127	4.67041	8.18668	4.34487	3.96513
NEXN	5.95232	8.29175	6.99681	9.01058	9.10523	6.98267
FUBP1	126.447	141.98	135.119	170.476	152.464	160.359
DNAJB4	14.2719	15.5035	14.4805	14.9133	16.9124	15.3883
GIPC2	0	0	0	0	0.0337907	0.101147
PTGFR	0	0	0	0	0	0
IFI44L	0	0.0220601	0	0	0	0.0620244
IFI44	0.0795998	0.157488	0	0	0.147927	0.110699
ADGRL4	0.205673	0.261594	0.117388	0.421823	0.109206	0.40861
ADGRL2	0.0412209	0	0	0	0.0383022	0.0286628
TTLL7	1.83735	2.13098	2.19904	3.63836	2.50201	2.22477
PRKACB	6.04052	8.4905	6.94488	9.20246	7.59144	7.40332
SAMD13	0.557586	0.992868	0.612618	2.00126	0.466295	0.542802
DNASE2B	0	0	0	0	0	0
RPF1	82.3736	83.5061	83.9539	49.0958	74.5341	71.3369
GNG5	243.062	209.074	207.008	259.146	226.124	238.02
SPATA1	0	0	0.332613	0	0.0442041	0.132317
CTBS	3.5274	3.07548	3.20474	3.43332	2.90729	2.74377
SSX2IP	16.5851	19.2436	18.4814	16.5506	15.1948	16.3286
LPAR3	0	0	0	0	0	0
MCOLN2	0	0	0	0	0	0
WDR63	0.805494	0.692901	0.6996	1.50837	0.520668	0.730561
MCOLN3	0	0	0	0	0.0537521	0
AL603750.1	0	0	0	0	0	0
SYDE2	3.26758	5.56978	4.36835	9.20186	3.55004	3.56545
C1orf52	25.0255	26.0399	26.417	22.5302	22.0092	24.6762
BCL10	16.316	15.621	13.8702	24.5083	16.1369	13.6965
DDAH1	175.189	199.261	188.204	250.479	195.903	205.478
CCN1	1342.53	1393.91	1365.94	1636.92	1273.03	1272.12
ZNHIT6	24.6295	24.8906	24.8437	37.5219	24.388	26.3975
COL24A1	0.0926053	0.109932	0.0924956	0	0.120468	0.103028
ODF2L	1.67792	2.74109	2.21407	2.76253	1.81658	1.94813
CLCA2	0	0.0690788	0.0697466	0	0.0324425	0
CLCA1	0	0	0	0	0.0385684	0
CLCA4	0	0	0	0	0	0
SH3GLB1	23.5053	26.332	24.1331	36.7857	30.1641	29.6259
SELENOF	198	209.581	199.137	113.364	203.991	208.341
HS2ST1	13.4503	17.4604	16.5574	24.1708	17.5178	16.9042
AC093155.3	0	0	0	0	0.126837	0.474581
LMO4	6.73582	6.24034	6.86133	8.05863	6.4079	6.0591
AL445437.1	0	0	0	0	0	0
PKN2	25.4869	37.3765	34.0169	41.3544	30.8513	33.0947
GTF2B	49.4127	51.3969	49.6928	29.8118	56.8609	49.0336
KYAT3	55.7659	55.2333	53.8117	31.501	49.6217	52.2967
RBMXL1	15.9347	19.8512	18.991	24.4278	16.2619	15.7751
GBP3	20.0608	25.5478	22.4936	16.8279	24.9966	25.0657
GBP1	16.5363	19.2814	17.1831	13.3412	14.347	15.0441
GBP2	0.291759	0.37521	0.43712	0.418867	0.542201	0.365172
GBP7	0	0	0	0	0	0
GBP4	0	0	0	0	0	0
GBP5	0	0	0	0	0	0.0372304
GBP6	0	0	0	0	0	0
LRRC8B	0.936783	1.77069	1.40351	2.88194	1.50775	1.60521
LRRC8C	7.28777	8.53362	7.09344	11.477	7.58367	7.67884
AC093423.3	0	0	0	0	0	0
LRRC8D	19.5097	21.4569	20.1371	30.6924	28.3633	29.3372
ZNF326	18.8429	21.8563	20.9062	25.7595	20.8431	20.3621
BARHL2	0	0	0	0	0	0
ZNF644	20.8437	28.8857	25.3817	29.1665	22.7807	24.5816
HFM1	0.0803759	0	0.0535205	0	0	0.0745188
CDC7	42.8964	50.6036	45.7019	34.6956	39.0357	41.2268
TGFBR3	8.39072	10.4977	10.4232	19.8662	14.332	14.2184
BRDT	0	0.0323063	0	0	0	0
EPHX4	26.5976	24.0402	22.0747	25.411	28.3593	23.6837
SETSIP	0	0	0	0	0	0
BTBD8	0.563533	0.802765	0.87807	0.970851	0.83781	0.971789
C1orf146	0	0	0	0	0	0
GLMN	28.6783	31.1411	28.3113	24.4162	26.2759	30.1439
RPAP2	3.28453	3.90872	4.29569	8.05365	3.82251	4.12682
GFI1	0.142166	0.11251	0.0283995	0.408205	0.0792599	0.0790837
EVI5	4.13092	5.377	5.3204	9.10399	6.46472	7.00467
RPL5	2679.45	2599.24	2636.32	1820.44	2771.86	2796.57
DIPK1A	6.04495	7.29909	8.03559	6.70031	9.74703	9.14843
MTF2	22.7428	30.1735	26.6404	20.7953	25.4642	24.1264
TMED5	35.7649	42.103	38.3229	38.9611	36.5947	37.127
CCDC18	4.54931	8.39267	8.6703	8.29648	7.26621	8.13921
DR1	26.3678	29.6017	28.573	39.1606	27.1741	27.6861
FNBP1L	13.0989	18.0823	15.2723	20.0212	14.254	15.065
BCAR3	93.7425	98.3582	99.3423	135.06	89.9158	92.089
DNTTIP2	40.6572	48.5812	46.8476	35.502	44.2295	46.1439
GCLM	32.0174	36.7675	36.9273	37.5685	31.6748	32.1103
ABCA4	0.197373	0.0887505	0.268826	0.2576	0.33345	0.224578
ARHGAP29	52.2315	68.3774	59.3972	82.0045	64.66	70.423
ABCD3	40.5713	44.24	41.4088	37.1679	39.7747	36.6449
F3	172.424	179.856	172.817	163.941	132.828	119.063
SLC44A3	0.105319	0.260469	0	1.13402	0.342518	0.292934
CNN3	297.417	330.099	305.761	323.281	343.48	347.143
ALG14	3.34131	3.53735	3.58619	3.5767	3.66303	3.48505
TLCD4	7.00659	9.94165	7.20467	11.7311	7.17375	8.30722
TLCD4-RWDD3	1.82158	0.901001	1.8894	1.00584	2.1483	0.97433
RWDD3	19.7418	19.6432	16.3938	16.4782	19.3038	20.5911
PTBP2	3.72341	5.03924	5.16781	9.10057	5.70968	4.7016
DPYD	5.63573	6.93258	6.48565	5.10085	5.91973	6.44043
AC095031.1	0	0	0	0	0	0
SNX7	16.6001	17.8903	17.5914	22.7664	23.3252	24.4933
PLPPR5	0	0	0	0	0	0
PLPPR4	0	0	0	0	0	0
PALMD	0	0	0	0	0	0
FRRS1	0.490501	0.824889	1.12682	1.05629	0.911541	0.750349
AGL	4.77907	6.34507	5.68861	7.73811	5.95987	6.34639
SLC35A3	4.5579	5.62753	4.96952	8.49169	5.35862	5.17736
AC118553.2	1.26308	3.01766	2.26132	3.25034	3.65379	3.87767
MFSD14A	63.2317	68.0785	58.5151	62.4596	63.7158	66.5535
SASS6	17.7449	23.1348	20.2202	22.0414	16.9198	18.7193
TRMT13	10.7335	14.0995	11.9862	15.4097	13.963	15.4165
LRRC39	0.552041	1.02395	1.03385	0.990681	0.897669	1.05561
DBT	6.47868	8.52535	7.74578	8.3763	5.78277	6.27139
RTCA	43.5694	42.6763	41.4682	43.1622	38.6664	35.5055
CDC14A	1.33364	1.67912	1.47738	1.7406	1.62224	1.7198
GPR88	0	0	0	0	0	0
VCAM1	0	0	0	0	0	0
EXTL2	19.447	23.6839	22.3187	20.2008	25.7196	24.7083
SLC30A7	9.93676	13.37	11.0739	21.9033	9.82695	11.264
DPH5	68.8868	62.214	59.8206	50.7736	57.0797	49.0763
S1PR1	1.36347	1.46782	1.36185	2.87864	1.4905	1.45001
OLFM3	0	0	0	0	0	0
COL11A1	0	0.0157361	0	0	0	0
RNPC3	8.00735	9.41521	9.22561	6.80675	9.82261	8.88907
AMY2B	0.104797	0.483798	0.104673	0.752267	0.389508	0.340062
AMY2A	0	0	0	0	0	0
AMY1A	0	0	0	0	0	0
AMY1B	0	0	0	0	0	0
AMY1C	0	0	0	0	0	0
PRMT6	18.1493	20.6851	18.5081	22.0932	17.5719	18.9742
NTNG1	0.0508567	0.0754651	0.0761946	0.182532	0.0472557	0
VAV3	0.0235538	0.0233006	0	0	0.0656581	0.0327561
SLC25A24	37.299	45.5063	38.0505	42.0823	38.511	39.6847
AL359258.3	0	0	0	0	0	0
NBPF4	0	0	0	0	0	0
NBPF6	0	0	0	0	0	0
FAM102B	12.3177	16.2626	12.1611	18.3641	12.502	13.3746
HENMT1	0	0	0	0	0	0
PRPF38B	45.3343	55.5776	52.1067	71.0555	54.6894	52.4595
FNDC7	0	0	0	0.638332	0	0
STXBP3	32.6776	43.5204	39.1997	30.1137	37.288	38.8427
AKNAD1	0.36629	0.332157	0.548784	0.219112	0.340355	0.297148
GPSM2	16.3857	18.133	18.4963	28.702	19.7859	18.3608
CLCC1	18.433	23.1906	22.2813	27.8145	22.1427	22.2859
WDR47	15.5312	20.3116	18.9877	20.7368	17.0292	14.601
TAF13	44.1293	41.9088	39.2775	54.9075	47.6566	48.4143
TMEM167B	16.846	18.778	17.9898	16.379	18.45	17.8238
C1orf194	0	0	0	0	0	0
KIAA1324	4.1599	5.15326	4.94105	7.93605	9.68081	8.93831
SARS1	295.456	293.104	288.799	233.107	257.644	263.729
CELSR2	0.922997	1.85083	1.66939	2.50697	1.61098	2.13356
PSRC1	85.8289	87.0914	86.7357	96.04	96.4057	90.7499
MYBPHL	0.204753	0	0	0	0	0.142374
SORT1	38.2832	48.9524	44.4246	74.2291	54.5338	57.3318
PSMA5	93.5448	87.1287	87.2882	50.57	82.7782	83.1316
SYPL2	0	0	0	0.266331	0.0689502	0
ATXN7L2	7.56271	8.5502	8.22819	11.3099	8.40758	6.63598
CYB561D1	6.01229	6.71203	5.764	5.54642	5.92313	5.57416
AMIGO1	0.0534485	0.026437	0.0533851	0.191835	0.074496	0.111496
GPR61	0.0277947	0	0	0.598557	0.0258267	0
GNAI3	35.0157	37.2091	35.2777	35.8765	40.7517	39.9076
GNAT2	0.19337	0	0.193141	0	0.269517	0.134459
AMPD2	41.7957	49.4633	50.4455	55.4679	44.5359	42.7997
GSTM4	5.94057	6.97193	6.06839	5.03966	6.79957	6.68431
GSTM2	0.359743	0.388229	0.653304	1.40855	0.486213	0.727698
GSTM1	58.8015	58.0776	56.3195	28.6731	52.7391	52.5787
GSTM5	0	0.233126	0	0	0.291964	0.109243
GSTM3	0	0	0	0	0	0
EPS8L3	0	0	0	0	0	0
CSF1	17.83	19.3968	19.0107	43.9717	28.7136	30.8049
AHCYL1	95.3277	108.701	102.083	106.814	86.1266	86.6496
STRIP1	20.4784	28.053	30.4815	28.9981	22.2989	21.86
ALX3	4.72797	5.08984	5.90296	6.98741	5.29769	3.48096
UBL4B	0	0	0.182361	0	0.254474	0
SLC6A17	0	0	0	0	0	0
KCNC4	1.92355	2.44655	2.67429	5.20955	2.43551	2.04794
RBM15	11.9149	18.7425	13.3994	32.3109	11.3173	12.8878
SLC16A4	0.402639	0.619595	0.714954	5.13825	0.997679	0.435514
LAMTOR5	108.529	103.574	111.292	75.7601	105.965	107.808
PROK1	0.0986283	0	0	0	0	0
KCNA10	0.210397	0.0693785	0.0700493	1.00686	0.325833	0.0975325
KCNA2	0	0	0	0	0	0
KCNA3	0	0	0	0	0	0
CD53	0	0	0	0	0	0
LRIF1	35.74	38.8488	39.7338	45.3403	36.7819	39.0098
DRAM2	26.4685	28.2365	26.2691	18.9194	29.4924	32.2083
CEPT1	37.1386	43.8896	41.8488	32.0586	44.5013	46.2547
DENND2D	0.0819501	0.121604	0	0	0.0761475	0
CHI3L2	0.0475725	0	0	0	0	0.0661586
CHIA	0	0	0	0	0	0
PIFO	0	0	0	0	0	0
OVGP1	1.56409	1.98051	1.1873	7.18559	7.4411	6.35147
WDR77	138.216	144.421	134.418	114.373	117.364	127.582
ATP5PB	292.867	292.098	295.914	172.626	291.416	299.759
C1orf162	0	0.245551	0.49585	0.890897	0.807253	0.345196
TMIGD3	0	0	0	0	0.0579226	0
ADORA3	0	0	0	0	0.0701051	0.104924
RAP1A	23.4901	27.9052	24.1717	32.2307	23.9719	25.7883
INKA2	4.64246	5.72934	5.55517	9.89852	5.93674	6.93566
DDX20	25.2639	29.543	28.035	24.0154	28.5495	28.1211
KCND3	0.297039	0.362987	0.488661	0.501703	0.373421	0.583186
CTTNBP2NL	19.8984	24.9322	22.1885	46.3929	26.3459	27.3504
WNT2B	0.280341	0.599027	0.582417	1.44891	0.312589	0.49903
ST7L	7.25974	7.93768	8.06894	9.79562	6.74571	5.69327
CAPZA1	373.363	406.815	389.39	222.088	341.892	332.219
MOV10	21.609	24.6865	27.1326	35.6944	31.459	31.4602
RHOC	118.56	108.37	113.348	94.4611	130.453	122.336
AL603832.3	0	0	0	0	0.157025	0
PPM1J	0.239021	0.283742	0.572971	0	0.133258	0
TAFA3	0.214336	0	0	0	0.19916	0
SLC16A1	100.032	104.763	100.16	107.502	137.244	138.198
LRIG2	4.34761	6.45132	6.00351	13.4725	6.09278	6.3931
MAGI3	4.02283	5.13557	4.76428	9.90073	5.73159	4.84858
PHTF1	13.7738	16.0119	16.7373	18.4532	13.5653	14.565
RSBN1	7.09474	10.8504	8.40993	11.1223	6.99021	6.66279
PTPN22	0.401039	0.528971	0.534085	0.239898	0.403697	0.976013
BCL2L15	0.192153	0.162932	0.0822536	0.78819	0.102027	0.267225
AP4B1	19.1706	17.5988	14.1442	18.405	16.3838	16.0182
DCLRE1B	15.451	18.7635	17.6323	17.8479	17.0633	18.3755
HIPK1	14.8984	22.3302	20.161	35.6843	20.3465	22.4526
OLFML3	0.260084	0.450255	0.194832	0	0.604171	0.904241
SYT6	0	0	0.0268861	0	0	0
TRIM33	21.8755	28.1937	26.1577	38.9068	23.2606	23.9257
BCAS2	117.562	120.669	118.93	78.8978	93.5182	106.547
DENND2C	0.593902	0.652798	0.768961	0.789483	0.715361	0.428262
AMPD1	0	0	0	0	0	0
NRAS	65.8999	74.177	70.7386	75.4599	69.6737	78.6613
CSDE1	353.353	411.419	379.325	404.801	345.38	350.402
SIKE1	31.6899	38.0881	31.9265	36.7191	29.3069	31.6824
SYCP1	0	0	0	0	0	0
TSHB	0	0	0	0	0	0
TSPAN2	5.46823	5.24041	5.46175	1.22664	2.97718	3.14879
NGF	28.2289	29.5908	28.5835	19.52	19.2515	21.4297
VANGL1	10.7532	13.231	12.3084	30.6504	16.0744	15.5874
CASQ2	0	0	0	0	0	0
NHLH2	0	0	0.0181974	0	0.0338579	0
SLC22A15	2.82232	3.84914	3.09266	4.72065	3.1317	3.39148
MAB21L3	0	0	0	0	0	0
ATP1A1	265.95	290.228	279.377	334.571	263.659	266.368
CD58	20.2541	19.3508	18.1533	19.3485	20.1796	22.2768
IGSF3	2.95201	4.31614	3.17104	4.66457	2.44972	2.14304
CD2	0	0	0.0839306	0	0	0
PTGFRN	15.3622	19.782	17.6043	31.7078	21.9171	22.0601
CD101	0.0392317	0.31048	0.195926	0	0.182269	0.109118
TTF2	16.3167	19.7411	19.3504	28.4196	14.6339	15.1817
TRIM45	2.20175	3.26713	3.39296	4.96724	2.74729	3.4119
VTCN1	0	0.0449298	0	0	0	0
MAN1A2	9.92011	13.4127	11.2427	24.2806	11.7268	13.0843
AL157902.2	0	0	0	0	0	0
TENT5C	0.121497	0.14423	0.0970828	0.523288	0.112895	0.270345
GDAP2	3.79015	4.3861	4.24279	10.5747	5.58169	5.19137
WDR3	28.1449	30.9807	29.6958	21.7993	23.3554	23.7183
SPAG17	0.0157647	0.0155952	0.015746	0	0	0
TBX15	0.0316274	0.0312874	0.0631798	0	0.0881639	0
WARS2	15.1254	16.3057	13.9454	22.9678	15.2707	13.0793
HAO2	0	0	0	0	0	0
HSD3B2	0	0	0	0	0	0
HSD3B1	0	0	0	0	0	0
ZNF697	5.467	6.18781	7.3299	7.24774	5.40026	5.34259
PHGDH	126.956	119.897	122.031	112.345	104.143	108.826
HMGCS2	0	0	0	0	0	0
REG4	0	0	0.0401952	0	0	0
ADAM30	0	0	0	0	0.0427963	0
NOTCH2	32.2459	47.1927	40.8719	80.7134	34.816	39.694
SEC22B	27.3289	30.1627	29.8318	27.8224	28.1197	26.9298
AC253572.1	0.247325	0	0	0	0	0.171977
NBPF26	12.0535	16.3127	15.1754	19.3405	13.5153	13.5228
PPIAL4A	0	0	0	0	0	0
AC241377.4	0	0	0	0	0	0
FCGR1B	0	0	0	0	0	0
FAM72B	16.4783	24.6595	19.5514	16.5752	15.3603	13.8665
SRGAP2C	14.3957	17.8827	16.3913	29.0679	15.2308	15.5203
H3-2	0.138812	0	0.138648	0.249109	0.161229	0
FAM72C	14.2952	18.3426	14.9354	15.886	11.8936	11.7285
PPIAL4E	0	0	0	0	0	0
NBPF15	36.0184	43.8833	44.142	40.8448	36.548	39.7574
PPIAL4F	0	0	0	0	0	0
SRGAP2B	20.4454	25.8926	25.2375	46.6597	20.9155	23.9537
FAM72D	13.1549	13.9671	13.5358	16.281	12.3815	11.6706
AC241585.2	0	0	0	0	0	0
PPIAL4D	0.277554	0	0	0	0	0
NBPF20	7.16059	10.0816	9.7023	13.6031	8.42114	8.39907
AC239860.3	0	0	0	0	0	0
GPR89A	31.5147	38.5268	36.5832	29.5072	35.0616	37.0113
PDZK1	3.78498	5.47674	4.11905	3.24415	6.1416	4.55668
CD160	0.103794	0.239584	0.414686	3.47699	0.61082	0.481154
RNF115	15.1602	16.0238	14.7517	15.9782	14.2964	12.8005
POLR3C	36.9046	37.2231	36.4999	32.433	32.6794	30.6631
NUDT17	5.31649	5.25935	6.14864	6.0258	6.9334	4.41022
PIAS3	27.2529	33.6358	34.5659	32.2944	26.4889	25.4474
ANKRD35	0	0	0	0	0.0759211	0.0568142
ITGA10	1.93993	1.99794	2.33577	2.67062	2.19765	1.66305
PEX11B	32.7079	34.6506	34.8258	26.9805	38.7145	36.0334
RBM8A	111.426	109.033	110.328	87.8869	108.251	103.318
AC243547.3	0	0	0	0	0	0
LIX1L	44.8211	46.1783	45.3181	68.9441	45.454	43.422
ANKRD34A	6.88631	7.81192	8.89673	16.9251	9.21554	9.00421
POLR3GL	38.8375	34.7281	34.7143	29.302	38.3634	37.9537
TXNIP	39.5554	46.4538	45.1403	31.8236	42.5538	44.4744
HJV	0	0	0	0	0	0
NBPF10	5.69187	9.15105	8.47514	12.3604	8.39105	8.36796
NOTCH2NLA	20.0359	23.8519	22.2896	46.6645	26.1904	23.7483
PPIAL4H	0	0	0	0	0	0
NBPF12	5.95127	9.12064	7.98223	8.40839	7.68917	6.17444
PRKAB2	7.61131	11.5741	10.1706	13.8437	10.9431	11.9081
FMO5	0.23899	0.0295526	0.149192	0.857771	0.194309	0
CHD1L	49.7888	51.8713	51.3643	47.7366	44.7106	47.1129
BCL9	8.25801	10.3872	10.5764	14.0229	8.08584	7.84146
ACP6	4.091	4.0177	3.99732	5.53281	3.93906	4.06085
GJA5	0	0.0413359	0	0	0	0
GJA8	0	0	0	0	0	0
GPR89B	14.9077	14.9244	18.4041	16.2658	16.2901	16.7515
NBPF11	7.62375	9.59867	10.6837	12.4376	8.60807	9.06014
AC245100.8	0	0	0	0	0	0
PPIAL4G	0	0	0	0.255763	0.0662144	0
NBPF14	15.5444	22.3856	20.7357	35.8776	21.7402	20.39
NOTCH2NLB	40.9192	38.2714	37.0313	56.0758	48.9676	38.1098
NUDT4B	12.987	14.4252	13.9957	24.5329	16.6193	10.7732
PDE4DIP	6.88082	8.79605	8.14711	13.9067	9.03797	8.90948
NBPF9	21.3935	22.1371	24.958	30.4067	21.4094	21.0643
NOTCH2NLC	6.4799	6.43569	8.80941	19.012	5.01757	8.6897
AC242842.3	0.361927	0.0565321	0	0.136738	0.18585	0.158946
NBPF19	4.62493	6.35392	5.67703	8.81964	5.83823	6.15401
PPIAL4C	0.686946	0.226521	0.457422	3.28741	0.425538	0
FCGR1A	0.187434	0.0618065	0.062404	0.896974	0.116109	0.434439
H2BC18	1.08181	2.94299	2.05299	55.9118	0.904687	1.42924
H3C13	1.00284	0.992062	1.33554	69.5875	0.621223	0.464881
H4C14	6.15176	13.6202	15.8001	62.5589	14.0182	23.6287
H3C14	1.1615	2.21597	1.82306	97.0738	2.46689	3.11521
H2AC18	0	22.0332	0	429.339	0	0
H2AC19	101.093	83.138	94.404	571.799	124.04	139.573
H3C15	1.99115	2.79048	2.40312	88.1407	3.1607	3.46134
H4C15	13.6748	3.24105	3.55693	7.15765	15.1552	8.41919
H2BC21	10.1445	10.4691	10.3201	155.081	10.299	12.3662
H2AC20	5.2842	4.18192	5.98167	174.486	3.92804	6.85879
H2AC21	0	0	0.258918	14.8864	0	0
BOLA1	8.48082	7.5507	8.94137	6.08779	7.17985	8.1249
SV2A	33.3569	38.7916	40.4855	53.5767	40.491	40.3211
SF3B4	171.414	176.511	176.204	248.292	160.176	164.492
MTMR11	9.88312	9.9605	13.1155	13.989	11.8995	11.2923
OTUD7B	9.53194	10.9376	11.474	18.4599	11.404	10.9217
VPS45	21.7871	26.3057	25.5184	24.8628	24.7432	23.3071
PLEKHO1	12.2326	11.5011	11.0569	14.8768	12.6816	14.4108
ANP32E	166.963	196.121	182.448	173.444	166.721	165.043
CA14	0.139411	0.0689561	0.278491	0.500367	0.388619	0.193877
APH1A	126.736	134.473	144.03	146.262	140.157	143.543
C1orf54	2.27179	1.39123	2.37715	3.88277	2.51302	1.20357
CIART	6.1832	6.65447	5.56507	5.36521	7.19752	7.74848
MRPS21	122.487	118.603	124.85	60.6999	107.668	112.008
PRPF3	89.0128	89.6325	89.3621	86.6111	96.7772	94.6624
RPRD2	17.4162	22.168	19.947	41.9112	18.5566	19.5841
TARS2	32.6601	35.6228	37.6893	42.4334	33.3686	34.8701
ECM1	9.13391	7.96902	7.60258	7.28512	10.2553	9.52685
ADAMTSL4	0.665763	0.688544	0.906783	2.38953	1.51844	1.09421
MCL1	192.412	215.63	200.986	238.77	200.602	201.777
ENSA	96.624	98.2706	99.7274	102.155	108.569	110.138
GOLPH3L	19.7686	23.7314	23.4447	31.5344	29.5342	30.1274
HORMAD1	0	0	0	0.517974	0	0
CTSS	0.0337483	0.0333855	0.101125	0	0	0
CTSK	1.13545	1.42278	1.89017	0	1.89909	2.00014
ARNT	16.3009	18.0836	17.4073	28.4146	14.9934	16.9735
CTXND2	0	0	0	0	0	0
SETDB1	17.899	19.9974	20.6806	27.5743	21.7705	21.0654
CERS2	160.077	160.858	156.64	188.79	158.947	159.867
ANXA9	1.59446	1.22681	2.03495	2.54345	1.64618	1.60146
MINDY1	6.21852	6.90715	6.42909	13.8353	8.14356	9.86181
PRUNE1	13.219	14.123	15.4919	12.652	14.1664	14.7681
BNIPL	0.346263	0.15224	0.268996	0	0.250246	0.0535049
C1orf56	5.79868	5.93192	4.87039	7.56813	7.28619	7.97255
CDC42SE1	63.2505	67.6571	68.5377	80.8735	67.2382	65.3537
MLLT11	42.0523	38.5898	43.3841	37.733	41.6455	37.5515
GABPB2	4.02577	5.44327	4.70411	7.69876	4.72285	3.8477
SEMA6C	1.21382	1.65106	1.71754	1.08915	1.43334	1.23087
TNFAIP8L2	0.237287	0.117368	0.355509	1.70332	0.330729	0
SCNM1	38.2003	36.4866	36.3788	41.6048	39.4122	34.7143
LYSMD1	5.42326	7.47844	6.23757	6.68492	5.49738	6.70408
TMOD4	0.222854	0.110229	0.333884	0	0.103537	0.309921
VPS72	84.8995	78.6725	88.4055	85.3462	87.0716	75.6916
PIP5K1A	103.298	117.642	112.532	162.509	100.936	109.963
PSMD4	255.608	238.388	246.487	158.134	232.822	225.444
ZNF687	13.8317	15.6503	15.8236	20.1432	15.5214	15.3025
PI4KB	46.1007	52.6605	51.5169	64.7106	52.3263	51.8926
RFX5	49.3984	54.785	54.897	74.1052	61.1412	58.3664
SELENBP1	0	0	0	0	0	0
PSMB4	690.987	637.368	621.256	400.72	633.161	632.933
POGZ	29.9249	39.2612	35.5732	52.8543	35.0025	33.8038
CGN	3.89373	4.69368	4.17243	5.55305	4.48061	4.80534
TUFT1	24.7751	27.8728	26.3778	31.3841	30.4073	28.5586
SNX27	15.2655	17.1209	16.7451	29.8266	14.7553	14.7225
CELF3	0.0246129	0.0730451	0.172086	0.530037	0.0914807	0
RIIAD1	0	0	0	0	0	0
MRPL9	165.84	152.697	159.443	111.396	148.618	149.342
OAZ3	1.36658	1.28902	1.23799	1.82507	1.24029	1.41432
TDRKH	9.22136	10.6674	8.91042	14.4462	11.5548	12.4899
LINGO4	0	0	0	0	0	0
RORC	0	0	0	0	0	0
C2CD4D	0	0.232065	0	0	0	0.108746
THEM5	0	0	0	0	0	0
THEM4	17.9786	16.5878	17.2884	18.8591	14.3601	14.6506
S100A10	901.44	838.096	838.271	969.944	978.269	930.363
S100A11	738.437	666.527	688.082	746.236	816.08	795.148
TCHHL1	0	0	0	0	0	0
TCHH	0.117846	0.1943	0.17656	0.704948	0.292006	0.136573
RPTN	0	0	0	0	0	0
HRNR	1.14146	2.5548	2.0807	13.5197	2.05499	2.65893
FLG	1.73978	2.44352	2.64949	11.4094	3.34296	3.92796
FLG2	0.060232	0.104273	0.0601607	0.216182	0.0419754	0.0837642
CRNN	0	0.142915	0.0721485	0.518519	0	0.301366
LCE5A	0	0	0	0	0	0
CRCT1	0	0	0	0	0	0
LCE3E	0	0	0	0	0	0
LCE3D	0	0	0.219562	0	0	0
LCE3C	0	0	0	0	0	0
LCE3B	0	0	0	0	0	0
LCE3A	0	0	0	0	0	0
LCE2D	0	0	0	0	0	0
LCE2C	0	0	0	0	0	0
LCE2B	0.225969	0	0	0	0	0
LCE2A	0	0	0.224593	0	0	0.312711
LCE4A	0	0	0	0	0	0
C1orf68	0	0	0	0	0	0
KPRP	0	0	0	0	0.0512285	0
LCE1F	0.384844	0.761415	0	0	0	0.535199
LCE1E	0.528827	0.837029	0.633841	0.759217	0.196553	0.735436
LCE1D	0	0	0	0	0	0
LCE1C	1.38978	0.589216	0.991521	0	0.368963	0.828322
LCE1B	0.362186	0.238862	0.964685	0.866628	0.448722	0.335793
LCE1A	0	0	0	0	0	0
LCE6A	0	0	0	0	0	0
AL162596.1	0	0	0	0	0	0
SMCP	0	0	0	0	0	0
IVL	0	0	0	0	0.0593222	0
SPRR5	0	0	0	0	0	0
SPRR4	0	0	0	0	0	0.254416
SPRR1A	0	0	0	0	0	0
SPRR3	0	0	0	0	0	0
SPRR1B	0	0	0	0	0	0
SPRR2D	0	0	0	0	0	0
SPRR2A	0	0	0	0	0	0
SPRR2B	0	0	0	0	0	0
SPRR2E	0	0	0	0	0	0
SPRR2F	0	0	0	0	0	0
SPRR2G	0	0	0	0	0	0
LELP1	0	0	0	0	0	0
PRR9	0	0	0	0	0	0
LOR	0	0	0	0	0	0
PGLYRP3	0	0	0	0	0	0
PGLYRP4	0	0	0	0	0	0
S100A9	0	0	0	0	0	0
S100A12	0	0	0	0	0	0
S100A8	0	0	0	0	0	0
S100A7A	0	0	0	0	0	0
S100A7L2	0	0	0	0	0	0
S100A7	0	0	0	0	0	0.39314
S100A6	1784.79	1619.6	1672.35	1439.29	2199.57	2005.97
S100A5	1.57717	2.42701	0.525101	0	1.13983	2.43707
S100A4	42.6127	35.0683	33.7563	32.962	59.3932	64.1145
S100A3	24.5046	21.4939	19.2541	22.2809	34.1543	34.5328
S100A2	19.0177	14.066	14.557	11.4825	17.1756	19.774
S100A16	364.119	357.27	365.745	372.126	435.059	452.622
S100A14	0	0.106431	0	0	0.199939	0.149621
S100A13	120.909	102.713	106.25	98.9449	147.569	137.726
S100A1	1.26161	0.998439	3.02428	3.62249	1.99288	2.98267
CHTOP	69.0713	70.3376	63.1667	53.8367	60.3158	62.7171
SNAPIN	60.4074	57.7256	56.0946	37.3644	61.3487	67.6256
ILF2	389.417	382.55	390.403	269.628	383.511	385.989
NPR1	0.032829	0.0649522	0.0655802	0	0.0915135	0.09131
INTS3	24.4073	31.3391	33.636	42.4787	29.4807	28.8863
SLC27A3	2.41897	3.89365	4.46365	3.53168	5.56209	4.04825
GATAD2B	19.1244	23.2812	21.8663	49.7264	21.9404	21.5727
DENND4B	26.6202	33.7289	35.7636	30.278	29.2861	25.5494
CRTC2	48.8585	48.4831	53.5899	64.8545	50.089	48.644
SLC39A1	109.044	109.877	108.631	125.17	132.032	127.904
AL358472.7	0	0	0	4.81511	0	0
CREB3L4	5.03626	3.91928	4.35959	5.7843	5.24123	4.57588
JTB	182.906	174.112	177.286	97.7519	158.775	160.584
AL358472.6	6.36211	7.01073	10.0547	1.15618	6.36062	5.26384
RAB13	172.084	157.332	154.336	194.748	197.39	191.308
RPS27	2982.48	2684.92	2912.8	1755.6	3270.61	3321.64
NUP210L	0.0699894	0.0230791	0	0.167469	0	0
TPM3	128.622	136.386	130.312	142.206	128.985	131.874
C1orf189	0.203842	0	0.2036	0	0	0.566962
C1orf43	224.053	227.13	215.75	142.84	201.672	212.917
UBAP2L	132.064	149.619	156.074	212.089	125.019	131.751
HAX1	200.749	175.631	192.161	128.706	178.562	169.497
AQP10	0	0	0.0599504	0	0	0
ATP8B2	33.4243	39.6011	38.7547	69.282	42.6742	39.1861
IL6R	5.36076	6.33244	5.46737	14.6131	9.47897	9.90877
SHE	0	0.0155506	0.015701	0	0.0146066	0.0655834
TDRD10	0	0	0	0	0	0
UBE2Q1	95.4811	103.309	104.053	111.441	92.9772	93.026
CHRNB2	0.0934303	0.115533	0.256629	1.50901	0.130222	0.194899
ADAR	70.6058	93.4265	89.9716	116.224	86.7494	88.3869
KCNN3	0.676894	0.529698	0.635728	0.507652	0.779167	0.491751
PMVK	57.8626	60.9029	65.8742	56.1025	77.2083	77.418
PBXIP1	14.8146	17.2684	17.8177	20.6093	20.4528	20.922
PYGO2	41.2704	47.3591	47.2399	56.2879	44.484	48.5557
SHC1	116.221	132.188	133.908	154.452	124.633	125.896
CKS1B	228.52	218.467	216.883	174.664	241.31	248.064
FLAD1	18.7035	18.6392	20.2352	16.6273	17.7646	17.2123
LENEP	0.376409	0.186182	0.187982	0	0.174879	0.261734
ZBTB7B	19.9709	22.813	23.6508	16.8106	17.8315	17.3244
DCST2	0.110176	0	0.110045	0.395438	0.102375	0.0766103
DCST1	0.413823	0.460547	0.516666	0.742637	0.384522	0.431625
ADAM15	134.286	136.63	135.616	145.228	136.874	133.786
EFNA4	9.72764	11.245	11.2445	18.0454	9.74979	9.57611
AL691442.2	0	0	0	0	0	0
EFNA3	10.0566	10.3225	9.36493	11.3983	9.90657	11.2516
EFNA1	13.013	14.9749	17.1533	14.6154	17.4383	16.4967
SLC50A1	44.7295	40.7659	39.9611	48.8229	50.6333	49.6305
DPM3	42.4096	46.7609	51.1842	34.8825	54.8	54.6781
KRTCAP2	209.568	180.478	194.653	135.784	181.779	220.488
AL713999.1	5.65613	10.6492	7.65407	10.4778	7.29009	8.8809
TRIM46	4.58495	4.40968	5.88341	4.11402	5.20704	4.38367
MUC1	3.8253	4.45198	4.14184	10.153	7.13876	6.52683
THBS3	3.1451	3.30822	4.17525	4.0009	4.69805	3.76485
MTX1	72.0608	67.4218	69.1529	44.1503	71.5151	64.2667
GBA	67.0258	69.2283	73.6684	82.8725	83.1248	88.1902
FAM189B	68.6731	72.7875	79.1212	103.472	75.0455	75.2776
SCAMP3	145.556	138.858	142.58	121.522	143.787	152.735
CLK2	46.8807	53.6962	55.2346	54.9428	55.2962	41.7791
HCN3	5.33377	6.09092	6.29283	6.42407	5.48831	4.43066
PKLR	0	0	0	0	0	0
FDPS	386.155	377.099	375.411	309.392	394.892	388.073
RUSC1	31.152	30.7574	33.6804	24.9429	25.3807	25.4643
ASH1L	13.2936	20.0813	19.3152	39.4235	17.9586	18.6563
MSTO1	38.6853	39.0961	39.3759	31.4039	32.7489	32.2659
YY1AP1	47.3829	46.2504	48.2005	70.8392	54.5308	52.9982
DAP3	136.303	140.303	140.622	94.2164	132.97	131.317
GON4L	17.115	22.6921	22.0067	33.5592	21.0289	21.0346
SYT11	0.0265128	0.0262278	0.105926	0	0.0246355	0.0368711
RIT1	14.1475	16.3217	14.2848	14.9428	15.5816	15.8686
KHDC4	41.5243	46.8903	52.452	50.0432	50.4365	45.4698
RXFP4	0	0.109607	0	0.795341	0.308858	0
ARHGEF2	46.6209	53.2755	55.2355	67.8363	46.5938	43.8401
SSR2	251.302	231.737	235.132	177.852	267.606	270.024
UBQLN4	65.0125	70.8779	72.0995	86.1775	68.6777	66.2491
LAMTOR2	87.9041	75.8053	81.752	80.9362	94.0969	90.3064
RAB25	0	0.123557	0	0	0	0
MEX3A	5.62815	6.55746	6.49593	5.98527	5.30712	5.85577
LMNA	352.248	370.171	364.13	455.412	422.865	419.707
SEMA4A	0.106284	0.350471	0.106158	0.254312	0.263355	0.344885
SLC25A44	43.3585	42.3359	43.4195	43.886	39.9399	38.86
PMF1-BGLAP	5.45737	7.01832	7.49499	3.91747	7.09934	3.79476
PMF1	96.1404	96.6948	94.5035	77.7687	82.9202	83.7031
BGLAP	2.44368	0.805806	0	0	0.756885	0
PAQR6	4.0712	4.51073	5.15074	2.7276	4.28732	2.41569
SMG5	85.194	100.347	107.939	108.378	99.2392	98.0686
TMEM79	3.80295	5.25497	6.33075	7.36634	5.49684	6.21217
GLMP	19.3839	18.6143	18.9359	25.4531	23.0195	22.6176
VHLL	0.406477	0	0	0	0	0
CCT3	731.553	753.09	733.416	445.081	647.063	652.603
TSACC	0.739315	1.21895	0.492292	1.76901	0.915956	1.19952
RHBG	0	0	0	0.446255	0	0
C1orf61	0	0	0	0	0	0
MEF2D	25.8208	28.1886	29.2055	44.6853	29.7768	29.6598
IQGAP3	40.2043	49.7208	53.0358	58.9908	45.3523	40.6631
TTC24	0	0	0	0	0	0
NAXE	147.651	139.86	136.847	135.725	138.874	130.549
GPATCH4	126.801	130.352	131.677	129.964	136.103	133.165
HAPLN2	0.0808648	0.0799956	0.080769	0	0	0
BCAN	1.79775	3.14644	2.86608	4.71521	1.9917	2.78859
NES	55.1975	64.8807	68.1696	86.259	70.9612	68.9389
CRABP2	21.5861	19.2187	21.1801	22.787	25.2491	19.0713
ISG20L2	41.4378	43.8463	42.0998	68.3121	49.4353	47.519
RRNAD1	8.81262	7.47248	7.65407	9.0371	7.93433	9.13464
MRPL24	66.5506	60.0662	64.4159	60.9463	71.5605	70.964
HDGF	661.641	636.241	632.402	774.475	677.497	674
PRCC	132.691	129.192	122.388	115.302	111.674	106.305
SH2D2A	7.73222	9.17893	11.3	14.6064	12.7056	13.1301
NTRK1	0.363464	0.134834	0.453791	0.326132	0.042216	0.18955
INSRR	0	0	0.0263897	0	0.098201	0.0367435
PEAR1	6.554	8.09772	8.99089	10.5416	8.28838	7.75308
LRRC71	0.138988	0.137494	0.0694115	0	0.129147	0
ARHGEF11	16.8321	21.8202	21.2344	31.7813	15.9368	17.057
ETV3L	0	0.0647203	0	0	0	0
ETV3	13.0051	16.4306	13.9438	22.4425	13.9403	14.7648
FCRL5	0	0	0	0	0	0
FCRL4	0	0	0	0	0	0
FCRL3	0	0.0291908	0.029473	0	0	0
FCRL2	0	0	0	0	0	0
FCRL1	0	0	0	0	0	0
CD5L	0	0	0.0622625	0	0	0
KIRREL1	5.23587	7.02698	6.08385	7.89279	5.80574	6.09218
AL138899.3	0	0	0	0	0	0
CD1D	0	0	0	0	0	0
CD1A	0	0	0	0	0.0705701	0
CD1C	0	0	0	0	0	0
CD1B	0	0	0	0	0	0
CD1E	0	0	0	0	0	0
OR10T2	0	0	0	0	0	0
OR10K2	0	0	0	0	0	0
OR10K1	0	0	0	0	0	0
OR10R2	0	0	0	0	0	0
OR6Y1	0	0	0	0	0	0
OR6P1	0	0	0	0	0	0
OR10X1	0	0	0	0	0	0
OR10Z1	0	0	0	0	0	0
SPTA1	0	0	0	0	0.0159218	0
OR6K2	0	0	0	0	0	0
OR6K3	0	0	0	0	0	0
OR6N1	0	0	0	0	0	0
OR6K6	0	0	0	0	0	0
OR6N2	0	0	0	0	0	0
MNDA	0	0	0	0	0	0
PYHIN1	0	0	0.0437724	0	0.0407213	0.121892
IFI16	2.98132	2.91417	3.29684	1.52863	4.48513	4.39289
AIM2	0	0.0923319	0	0	0	0.1298
CADM3	0	0	0.0713421	0	0	0
ACKR1	0	0	0	0	0	0
FCER1A	0	0	0	0	0	0
OR10J3	0	0	0	0	0	0
OR10J4	0	0	0	0	0	0
OR10J1	0	0	0	0	0	0
OR10J5	0	0	0	0	0	0
APCS	0	0	0	0	0	0
CRP	0	0	0	0	0	0
DUSP23	89.8762	76.913	81.4731	70.3593	74.096	73.9313
FCRL6	0	0	0	0	0	0
SLAMF8	0	0	0.431801	0	0.0803407	0.0601215
AL590560.2	0.671312	0.856335	0.494065	2.029	1.21473	0.51593
VSIG8	0.302287	0.0747594	0	0	0.210662	0.210194
CFAP45	11.2517	10.0242	12.8157	9.44658	16.4468	17.9353
AL590560.4	0	0	0	0	0	0
TAGLN2	412.869	380.051	380.35	302.503	393.588	402.259
IGSF9	0	0	0	0	0	0
SLAMF9	0	0	0	0	0	0
KCNJ10	0	0.0217391	0	0.157745	0.0408386	0
PIGM	5.85632	6.62376	5.61541	10.3695	7.87227	9.28455
KCNJ9	0	0.0323447	0	0	0	0.0454703
IGSF8	26.6994	25.165	30.1175	22.0385	24.5032	21.8056
ATP1A2	0.0252786	0.125035	0.0252487	0	0.0234887	0.0351548
ATP1A4	0	0	0	0	0	0
CASQ1	0.137872	0.13639	0.206563	0.989686	0.12811	0
PEA15	317.212	325.251	326.271	429.209	335.605	332.337
DCAF8	46.3062	52.6041	55.0158	52.0106	45.7298	47.3133
AL139011.2	0.343259	0.424461	2.39996	3.38802	0	0
PEX19	38.7105	40.4354	38.595	29.3161	36.1967	36.4074
COPA	92.6507	110.138	106.422	143.304	103.19	105.962
NCSTN	32.778	34.0764	33.255	33.9388	29.0173	31.1629
NHLH1	0.698498	1.06306	1.18067	1.92848	1.34801	1.79335
VANGL2	0.102644	0.126926	0.0512613	0	0.0953764	0
SLAMF6	0	0	0	0	0	0
CD84	0	0	0	0	0	0
SLAMF1	0	0	0	0	0	0
CD48	0	0	0	0	0	0
SLAMF7	2.71409	3.3793	2.89783	5.37451	2.65236	3.64431
LY9	0.0699182	0	0	0	0	0
CD244	0	0	0	0	0	0
ITLN1	0	0	0	0	0	0
ITLN2	0	0	0	0	0	0
F11R	0	0	0.0284113	0	0	0
AL591806.4	0	0	0	0	0	0
TSTD1	0.19029	0.188245	0.380129	0	0.176816	0
USF1	52.745	51.5176	55.0536	55.9143	54.9385	56.9484
ARHGAP30	33.7101	38.9008	40.6709	45.7391	40.5708	36.6266
NECTIN4	0.874079	0.471646	0.198419	0.855601	0.812189	0.386774
KLHDC9	0.201156	0	0.301376	0.721978	0	0
PFDN2	420.439	385.692	409.614	333.139	356.939	378.937
NIT1	13.639	13.5784	11.8007	13.0956	12.2697	11.8397
DEDD	30.4525	31.6288	33.778	44.4209	30.7174	35.556
UFC1	144.197	135.913	136.763	98.8444	136.431	144.806
USP21	22.8791	25.2361	24.7373	22.1715	20.6745	19.7271
PPOX	8.89265	7.95524	7.52217	5.80311	7.94671	7.27815
B4GALT3	84.8229	83.4047	83.586	80.858	81.9887	84.8128
ADAMTS4	0	0.0531843	0.0402739	0.192961	0.0249778	0.0373833
NDUFS2	118.193	120.625	124.444	90.9959	101.86	107.957
FCER1G	0	0.148376	0	0	0	0
APOA2	0	0	0.159195	0	0.148099	0
TOMM40L	38.2668	41.6639	42.9933	38.2902	46.1598	45.8636
NR1I3	0.860989	1.88598	1.47423	4.4146	1.60005	1.88158
PCP4L1	0.488582	0.289998	0.292802	0	0.272393	0.135893
MPZ	1.37252	1.42566	2.05634	0.492619	2.16807	1.43156
SDHC	17.8663	17.3174	18.5958	19.0613	16.592	17.433
CFAP126	0	0	0	0	0	0
FCGR2A	0.239563	0.157992	0	0	0.1113	0
HSPA6	1.16679	1.50052	0.932324	1.25633	1.40942	1.37925
FCGR3A	0	0	0	0	0	0
FCGR2C	0	0	0	0	0	0
FCGR3B	0	0	0	0	0	0
FCGR2B	0	0	0	0	0	0
FCRLA	0.290833	0.172624	0.0580976	0	0.054048	0
FCRLB	1.38988	2.13115	1.52705	0.997696	1.80805	1.54631
DUSP12	55.3975	58.9207	56.6897	42.6936	56.6068	58.726
ATF6	24.7006	28.4197	27.4269	31.2898	27.1558	29.3633
OLFML2B	0.844854	0.31839	0.642935	1.73275	0.672885	0.559491
NOS1AP	1.33439	2.62272	1.91153	5.7976	2.10458	2.58824
AL512785.2	1.29059	2.43737	1.875	11.7909	1.63529	2.28431
SPATA46	0	0.367729	0	1.06734	0.414485	0.516954
C1orf226	8.60077	9.04403	8.49513	15.5491	8.67256	9.65741
SH2D1B	0.108565	0.214797	0.162655	0	0.302634	0.226471
UHMK1	39.9538	58.5423	49.5953	76.9858	44.9633	47.0152
UAP1	202.645	217.62	210.718	166.376	208.114	206.258
DDR2	0.277714	0.287812	0.290594	0.854365	0.58983	0.680474
HSD17B7	24.9395	24.8471	23.0484	35.6773	32.0803	30.9804
CCDC190	0.161445	0.279491	0.161253	0	0.11251	0.11226
RGS4	0.151477	0.0749242	0.0756486	0	0.0703756	0.263322
RGS5	1.19469	1.31564	0.990643	1.29447	1.46617	1.37931
NUF2	69.9918	76.3253	74.8662	38.0562	60.8435	57.8846
PBX1	0.119991	0.101744	0.154091	0.246094	0.238917	0.33374
LMX1A	0	0	0	0	0	0
RXRG	0	0	0	0	0	0
LRRC52	0	0	0	0	0	0
MGST3	24.6477	27.3056	22.8323	16.1859	27.6708	29.087
ALDH9A1	75.931	74.1066	72.5835	69.8696	71.3123	71.9333
TMCO1	22.4635	23.7068	22.3878	34.4401	57.6579	55.4995
UCK2	71.2074	73.204	67.5827	89.2288	63.5261	66.7837
FAM78B	0.408396	0.499067	0.311933	0.862233	0.379479	0.200454
POGK	28.4927	31.3397	29.2873	47.0464	27.8352	29.5827
TADA1	22.0242	22.6953	20.8197	13.6453	19.1857	16.9553
ILDR2	4.46309	6.08351	5.82391	12.5492	7.60617	8.30909
MAEL	0	0.0675174	0	0	0	0
GPA33	0.146575	0	0.0488003	0	0	0
DUSP27	0.0642907	0	0.0321073	0	0.0298693	0
POU2F1	7.92372	11.9286	9.87855	18.6612	8.79777	8.49806
CD247	0	0	0.0816339	0	0	0
CREG1	0	0	0	0	0	0
RCSD1	0.0492258	0.0243484	0	0	0.160091	0.034229
MPZL1	47.1544	51.4948	49.0782	83.3873	52.1797	54.82
ADCY10	0	0.066396	0	0	0.0415767	0.0311132
MPC2	53.9558	48.5328	52.5914	39.2545	57.2492	53.7419
DCAF6	40.6114	47.3101	41.4312	54.6862	49.3635	48.0989
GPR161	8.0524	9.35576	8.81243	14.6404	10.0793	10.274
TIPRL	51.273	54.1347	48.1542	48.9087	54.815	55.4728
SFT2D2	15.7402	19.6016	18.517	54.5827	22.3931	22.8198
TBX19	0.890692	1.23357	0.978601	0.959049	2.15183	2.10575
XCL2	0	0	0	0	0	0
XCL1	0	0	0	0	0	0
DPT	0	0	0	0	0	0
ATP1B1	55.2434	61.2911	55.4654	57.4866	51.4656	49.8839
NME7	47.4348	45.0726	46.8331	33.6021	48.4983	47.4139
BLZF1	16.1486	20.6004	18.213	19.6212	21.6891	20.4571
CCDC181	10.086	8.94366	9.13451	6.37725	9.17763	9.30258
SLC19A2	19.4749	22.765	19.4898	16.1094	15.4098	15.1287
F5	0	0	0	0	0	0
SELP	0	0	0	0	0	0
C1orf112	15.0672	16.5583	16.0112	14.0279	14.7636	15.676
SELL	0.056261	0	0	0	0	0.0782417
SELE	0	0	0	0	0	0
METTL18	9.15929	12.1674	11.8494	4.38321	12.2393	14.1935
SCYL3	2.08288	2.14051	2.60557	3.19354	2.27363	2.16545
KIFAP3	6.4223	7.65955	6.26482	7.75535	6.02334	6.51077
METTL11B	0	0	0	0	0	0
GORAB	6.80343	6.41358	6.3157	4.30916	8.14385	9.12754
PRRX1	0.230459	0.140297	0.123947	0.509018	0.230614	0.123268
MROH9	0	0	0	0	0	0
FMO3	0	0	0	0	0	0
FMO2	0	0	0.025417	0	0	0.0353892
FMO1	0	0	0	0	0	0
FMO4	0.298283	0.236062	0.238344	0	0.554326	0.497784
PRRC2C	68.4759	105.69	97.3285	190.39	81.2532	88.4102
MYOCOS	0	0	0	0	0	0
MYOC	0	0	0	0	0	0
VAMP4	4.90479	6.32405	4.78889	6.13175	5.50485	6.39953
EEF1AKNMT	36.8247	40.9876	40.0397	42.4465	39.1813	38.7917
DNM3	0.0251721	0.0249015	0.0377134	0.361386	0	0.0175033
PIGC	19.642	20.2577	20.4535	13.8746	19.2705	20.7775
C1orf105	0	0.0823214	0	0	0	0
SUCO	17.3424	22.3628	20.8266	22.605	20.6917	21.9908
FASLG	0	0	0	0	0	0
Z98043.1	0	0	0	0	0	0
TNFSF18	0.136842	0.270742	0.0683399	0	0.0635764	0
TNFSF4	0.257146	0.145361	0.183458	0.527392	0.580279	0.664134
PRDX6	465.823	438.298	442.129	376.399	458.75	457.767
SLC9C2	0	0	0	0	0	0
AL139142.2	0	0	0	0	0.0714789	0
ANKRD45	0	0.10219	0	0	0	0
TEX50	0	0.16738	0	0	0	0
KLHL20	18.4715	19.8654	19.7359	23.6878	17.388	18.4126
CENPL	17.4101	21.5699	19.9451	26.3525	17.8312	21.7367
DARS2	27.3697	30.434	29.4078	26.0951	23.6451	24.5257
ZBTB37	0.917623	1.73871	1.46646	2.73613	1.12156	0.991455
SERPINC1	0.257766	0	0.0858202	0	0.0798382	0.119491
RC3H1	6.18935	8.16377	7.36811	21.0952	8.19199	8.39063
RABGAP1L	1.56345	2.42046	2.29387	3.67757	2.43766	2.22341
GPR52	0.173691	0.171824	0.0867424	1.2468	0.0806962	0.24155
CACYBP	142.801	135.446	132.874	114.707	129.011	124.903
MRPS14	38.1602	34.0551	38.5503	32.174	39.7387	39.8235
TNN	0	0	0	0.195601	0	0
KIAA0040	4.68238	4.3682	4.11443	6.38194	4.68128	5.31655
TNR	0	0.0106132	0	0	0	0
COP1	26.7693	24.9671	24.9026	37.3641	24.8332	24.5144
PAPPA2	0.722341	0.922454	0.905136	0.942761	0.451531	0.639262
ASTN1	3.18719	3.73746	3.55898	6.29805	4.2759	4.90552
BRINP2	0	0	0	0	0	0
SEC16B	0	0.0784413	0.0263999	0	0	0.110273
RASAL2	5.39028	8.09628	6.92728	15.8642	6.63642	7.45874
CLEC20A	0	0	0	0	0	0
TEX35	0.102862	0	0.136987	0.49225	0.223017	0.143049
RALGPS2	11.4892	14.6446	12.7621	15.7796	11.8885	13.6373
ANGPTL1	0	0	0.0381397	1.64462	0.0709624	0
FAM20B	39.4943	47.3873	42.1712	55.9501	40.1396	42.8208
TOR3A	66.7131	62.9802	64.7055	64.192	64.7277	61.1214
ABL2	21.2576	30.6575	27.7944	65.2612	36.319	37.8379
SOAT1	29.8314	31.6062	29.1104	39.4207	34.4804	35.2947
AXDND1	0.0355746	0.175961	0.14213	0	0.0330558	0.0494734
NPHS2	0	0	0	0	0	0
TDRD5	0	0	0	0	0	0
FAM163A	0	0	0	0	0	0
TOR1AIP2	16.9802	20.2199	20.0708	42.1022	19.7722	19.9573
TOR1AIP1	15.8036	18.2565	17.5601	18.606	15.0149	17.3434
CEP350	7.65163	13.6051	11.5687	24.1243	11.8776	12.0181
QSOX1	57.6306	61.187	62.7549	73.148	78.7768	78.375
LHX4	4.57417	6.54385	5.85737	9.42948	5.05676	4.11035
ACBD6	44.8375	41.125	42.9464	42.7903	46.0698	44.1171
XPR1	10.5584	12.7518	10.8047	17.553	10.7588	11.3279
KIAA1614	0.752156	1.23569	1.34154	2.60319	1.16067	1.3262
STX6	26.5626	30.429	29.0734	36.7355	27.4998	27.7148
MR1	5.75077	5.94834	5.74396	8.28126	7.0165	7.70585
IER5	62.6608	58.4932	59.8426	76.7662	78.7057	69.0403
CACNA1E	0	0.0156114	0.0157623	0	0	0
ZNF648	0	0	0	0	0	0
GLUL	37.0104	38.377	35.7046	39.2995	40.0754	38.9298
TEDDM1	0	0	0	0.386602	0	0
RGSL1	0	0	0	0	0	0
RNASEL	2.35524	3.15095	2.77814	1.93219	3.39735	3.74334
RGS16	9.52824	8.97429	9.51695	5.73385	5.93774	7.45856
RGS8	0	0	0.0223169	0	0	0
NPL	2.77204	2.6137	2.9418	4.97464	2.41478	2.77082
DHX9	254.383	308.488	296.627	271.304	311.325	305.162
SHCBP1L	0	0	0	0	0	0
LAMC1	53.576	68.16	66.1964	180.343	117.887	121.451
LAMC2	3.36161	3.45504	3.1396	4.54408	4.74623	4.55353
NMNAT2	27.838	30.7404	29.9682	41.2236	27.4497	30.9307
SMG7	41.7217	51.0262	49.415	65.9194	42.2952	47.269
NCF2	0.0552208	0.491645	0.165466	0.396392	0.153932	0.230385
ARPC5	54.1814	55.8596	53.5702	52.1918	59.8736	57.6219
RGL1	5.72347	6.14873	6.25991	8.5516	7.72465	6.8791
APOBEC4	0	0.0488543	0	1.0635	0.0458883	0.274718
COLGALT2	1.65251	1.69178	1.90006	3.58626	1.94617	1.84386
TSEN15	26.8581	29.254	26.5989	19.6063	24.3707	25.8586
C1orf21	0.848819	0.616651	0.662354	1.42807	1.01054	0.940668
EDEM3	9.35214	13.799	12.2898	18.2054	13.0349	12.8957
NIBAN1	26.6297	33.2033	29.7846	52.5199	29.377	32.3048
RNF2	17.3672	18.525	17.2334	19.7841	15.8568	16.8541
TRMT1L	10.0619	12.815	11.3715	17.2285	12.1228	14.2069
SWT1	1.3847	1.80415	1.61919	3.15165	1.726	2.0666
AL356273.6	0	0	0	0	0	0
IVNS1ABP	53.8776	61.5714	57.51	45.1801	52.9327	56.1244
AL133383.4	0	0	0	0	0	0
HMCN1	0.00747982	0.00739942	0	0	0	0
PRG4	0.0817145	0.0538908	0.0816177	0.195524	0	0
TPR	31.6387	71.3703	65.9044	61.8579	54.2363	55.499
ODR4	13.8	18.2023	16.2604	18.058	16.2624	16.5927
OCLM	0	0	0	0	0	0
PDC	0.103223	0	0.1031	0	0.287742	0
PTGS2	0	0	0	0	0	0
PLA2G4A	0	0	0	0	0	0
BRINP3	0	0.036467	0	0	0	0
RGS18	0	0.0633625	0	0	0	0
RGS21	0	0	0	0	0	0
RGS1	0	0	0	0	0	0
RGS13	0	0	0	0	0	0
AL136454.1	0.789594	0.781107	0.262886	1.88932	0.733686	0
RGS2	18.1419	20.5684	19.342	10.9743	17.0468	15.4497
UCHL5	34.7362	39.6122	35.8445	46.0451	34.4945	37.1048
RO60	14.1021	17.829	16.1952	38.5064	21.7876	20.3725
GLRX2	12.1018	11.7309	11.8223	13.6578	12.0466	12.0301
CDC73	22.1956	28.3169	24.9484	37.0703	24.0124	27.8479
B3GALT2	0	0.0383068	0	3.33559	0.0359812	0
KCNT2	0	0	0	0	0	0
CFH	0	0	0	0	0	0
CFHR3	0	0	0	0	0	0
CFHR1	0	0	0	0	0	0
CFHR4	0	0	0	0	0	0
CFHR2	0	0	0	0	0	0
CFHR5	0	0	0	0	0	0
F13B	0	0	0.0514535	0	0	0
ASPM	30.4861	69.5915	60.3706	72.5537	54.4507	60.5944
ZBTB41	2.998	6.68501	4.82348	6.398	4.2614	4.68763
CRB1	0	0	0	0	0	0
DENND1B	0.0145586	0.0288042	0	0	0	0
C1orf53	4.08761	6.73947	3.40231	1.63012	2.95415	4.10555
LHX9	0.0710169	0.0140507	0.0141866	0.203912	0.0131977	0.0592576
NEK7	26.1825	32.8262	29.1796	31.8519	26.7615	29.0528
ATP6V1G3	0	0.186693	0.188498	0	0	0.262454
PTPRC	0	0	0	0	0	0
NR5A2	0.0364283	0	0	0	0	0
ZNF281	21.9767	28.6263	25.3427	43.9217	24.3847	23.5369
KIF14	23.8651	39.4098	34.6735	46.6475	31.294	31.9055
DDX59	9.72006	11.4031	8.1838	7.60353	7.00545	8.01525
CAMSAP2	20.452	31.6569	25.9096	47.6107	24.602	27.2739
GPR25	0	0	0	0	0.106562	0
INAVA	0.143532	0.255581	0.22938	0	0.293413	0.159688
KIF21B	0	0	0	0	0	0
CACNA1S	0	0	0	0	0	0
ASCL5	0.135626	0	0	0.486783	0.0630115	0
TMEM9	46.1708	42.5884	46.1784	24.6332	42.8436	43.9053
IGFN1	0.527098	1.25824	1.47642	2.38536	3.06643	2.07161
PKP1	0	0	0	0	0	0.0350773
TNNT2	0.329866	0	0	0	0.0766274	0.344057
LAD1	0.182516	0.0451387	0.1823	0	0.381585	0.634561
TNNI1	0	0	0	0	0	0
PHLDA3	62.9496	57.6584	62.1394	84.9463	81.1685	76.3445
CSRP1	274.889	252.393	250.162	413.131	309.209	302.553
NAV1	5.85372	8.43128	7.90583	20.8166	8.21247	8.42955
IPO9	35.3582	42.7167	42.0238	52.2656	33.6375	34.6282
SHISA4	6.24962	4.56082	5.01424	11.0316	5.61672	5.27177
LMOD1	0.138532	0.0342608	0.034592	0.248607	0.289627	0.0481639
TIMM17A	210.497	209.964	204.01	103.404	198.146	196.277
RNPEP	87.4199	88.7892	89.3297	87.9604	69.7455	74.1396
ELF3	0.445491	0.616983	0.645196	0.95936	0.165579	0.216839
GPR37L1	0.0420859	0.083267	0	0.302105	0.019553	0.0877927
ARL8A	50.6695	47.7019	49.8449	58.7888	51.4201	51.0929
PTPN7	0	0	0	0	0	0
LGR6	0	0	0.034505	0	0	0
UBE2T	258.99	234.28	223.96	104.616	188.6	191.066
PPP1R12B	1.41689	2.13085	1.95512	4.7033	1.93299	2.07297
SYT2	0.0175892	0	0	0.883825	0.0326876	0
KDM5B	5.54093	6.95751	6.45842	10.497	7.24687	7.02785
RABIF	13.5231	16.3409	14.519	10.1183	16.6995	17.52
KLHL12	36.0706	38.9373	38.6096	21.9286	31.3695	30.8821
ADIPOR1	149.447	149.287	144.343	130.272	123.247	126.276
CYB5R1	43.4599	42.2223	39.8299	31.8677	40.9616	37.91
TMEM183A	79.596	81.8345	77.7813	62.7981	74.0865	69.0889
PPFIA4	0.473066	0.73797	0.726932	1.17547	0.92986	0.455462
MYOG	0	0	0	0	0	0
ADORA1	7.8894	9.84364	9.40637	12.5	12.6142	11.2683
MYBPH	0	0	0	0	0	0
CHI3L1	0.078643	0	0	0	0.146149	0.109368
CHIT1	0	0.054892	0.0554227	0	0	0
BTG2	38.3713	36.3814	38.6743	68.6814	55.6116	57.6594
FMOD	0	0.089593	0	0	0	0
PRELP	0.690638	0.424064	0.523311	2.22238	0.973669	1.09294
OPTC	0	0	0.0956949	0	0	0
ATP2B4	11.9989	16.7005	15.8405	22.3342	14.8568	16.6467
LAX1	0	0	0	0	0	0
ZC3H11A	43.0514	52.2134	50.227	38.9521	45.2332	47.497
ZBED6	6.03232	14.788	11.3906	33.6616	8.43847	12.553
SNRPE	172.123	158.621	159.554	105.534	179.669	170.86
SOX13	12.6886	15.9155	14.5231	22.0081	16.9801	18.5747
ETNK2	0	0.0775314	0	0.281296	0.0728245	0
REN	1.02119	0.388544	0.3923	0	0.072991	0.873945
KISS1	653.657	574.297	564.089	636.763	926.707	873.713
GOLT1A	12.7475	8.9324	6.89669	6.35453	7.56755	8.61768
PLEKHA6	10.0497	12.8271	12.0569	21.87	14.8256	14.217
PPP1R15B	44.4118	51.1707	47.4383	66.9484	39.0096	42.0716
PIK3C2B	1.08243	1.22827	1.39913	1.94251	1.27203	1.5496
MDM4	10.9652	12.6531	13.5152	34.3711	15.2648	14.1456
LRRN2	0	0.024344	0.0245793	0	0.0228661	0
NFASC	0.251848	0.201686	0.25155	0.602615	0.156011	0.200139
CNTN2	0.0144135	0	0	0.620786	0.0267858	0.0601341
TMEM81	4.22895	3.97942	5.56324	6.66367	5.46298	5.02051
RBBP5	20.2465	22.4978	20.7522	36.9498	25.3351	27.4625
DSTYK	11.3154	14.4813	14.006	18.3862	12.8189	11.5654
TMCC2	4.12286	5.54566	4.7105	6.81328	4.4924	4.90865
NUAK2	18.5956	23.6231	21.837	20.8479	14.5427	14.9218
KLHDC8A	0	0	0	0	0	0
LEMD1	0.395935	0	0	0	0	0.183541
BLACAT1	0.57219	0.796649	0.402175	0.456373	0.669518	0.559966
CDK18	13.978	18.1633	18.372	24.31	12.834	13.1595
MFSD4A	0.0623505	0.123361	0.124553	0	0.144839	0.130065
ELK4	12.2846	17.6588	15.3203	42.8505	16.9615	17.4206
SLC45A3	20.5415	22.1644	23.3904	18.3226	17.5435	16.8472
NUCKS1	251.333	303.515	270.7	305.469	207.143	214.804
RAB29	21.1156	21.1221	22.9365	27.6617	24.005	23.4595
SLC41A1	47.0744	55.3728	52.8994	65.6564	45.726	47.7951
PM20D1	0	0	0	0	0	0
SLC26A9	0.0286287	0.056642	0	0	0.079805	0.0398137
RAB7B	0.11182	0.184363	0.148916	0.267559	0.0346341	0.259178
CTSE	0.0620548	0.122776	0.185944	0	0.0576609	0.0862991
RHEX	0	0	0	0	0	0
AVPR1B	0	0	0	0	0	0
FAM72A	10.6647	12.0144	13.3815	11.4424	8.42847	8.44491
SRGAP2	15.9318	19.6857	19.5282	24.786	18.0263	17.4596
IKBKE	7.24137	8.79869	8.05827	8.47513	10.0564	10.6726
RASSF5	12.6626	13.3407	12.5422	17.4217	16.0018	17.962
AC244034.3	0	0	0	0	0	0
EIF2D	54.5693	56.9273	56.4345	45.3565	52.1611	53.1587
DYRK3	13.0349	16.7092	14.6878	14.6796	12.5471	14.0027
MAPKAPK2	106.82	111.084	108.337	139.79	104.696	102.423
IL10	0	0	0	0	0	0
IL19	0	0	0	0	0.0555291	0
IL20	0.0876766	0	0	0	0	0.243862
IL24	92.1251	96.3544	84.3884	51.3294	81.6671	82.1614
FCMR	0.0855209	0.0846017	0.0854195	0.306948	0.119198	0.0594666
PIGR	0	0	0	0.230695	0	0
FCAMR	0	0	0	0	0	0
C1orf116	0.274729	0.321189	0.274403	0.358561	0.371311	0.208398
PFKFB2	3.70903	4.82711	4.26808	5.26417	4.42923	4.29516
YOD1	17.3396	23.0724	18.7079	20.2659	17.4626	19.4846
C4BPB	0	0.221176	0	0	0.103874	0.155465
C4BPA	0	0	0	0	0	0
CD55	27.5571	30.0776	28.0438	28.0813	28.1826	28.6823
CR2	0	0	0	0	0	0
CR1	0	0	0	0	0	0
CR1L	0	0	0	0	0	0
CD46	83.6318	107.851	97.6177	90.1087	118.875	128.435
CD34	0.20864	0.206397	0.238163	0.427909	0.332343	0.352329
PLXNA2	24.6174	33.5057	32.3033	62.1317	30.573	33.5213
CAMK1G	0.0420923	0.0832798	0.0840849	0.604303	0.156448	0.23415
LAMB3	126.864	143.429	153.291	183.153	162.908	162.943
G0S2	642.405	597.488	614.386	610.197	707.238	702.321
HSD11B1	0	0	0.0907583	0	0.168864	0.3791
TRAF3IP3	0	0	0	0	0	0
C1orf74	5.16236	4.0913	5.03906	4.42158	4.36076	4.36466
IRF6	0	0	0.0292969	0	0	0
UTP25	10.135	12.2323	10.927	13.641	9.9814	9.96532
SYT14	0.088791	0.0975963	0.0689778	0	0.0825041	0.109761
SERTAD4	12.576	13.7162	13.4021	19.0748	13.4458	12.6231
HHAT	3.18404	3.45662	2.95311	4.15564	3.34282	3.68043
KCNH1	1.5607	2.83833	2.28317	4.86604	1.75782	2.21431
AC096636.1	0	0	0	0	0	0
AL590132.1	0.1772	0.175296	0.0589968	0.212	0.137211	0.0410718
AC092017.3	0	0	0	0	0	0
RCOR3	9.63601	12.6867	12.2473	19.0176	10.8708	10.401
TRAF5	13.155	16.3998	15.3182	19.5125	15.8407	14.3743
RD3	0	0	0	0	0	0
SLC30A1	14.6878	17.8049	16.4635	22.2582	18.522	18.3836
NEK2	55.7203	59.8488	56.1793	55.2285	62.3431	58.5493
LPGAT1	22.481	27.9222	24.7623	36.1684	20.0095	20.2849
INTS7	16.9678	19.3454	16.6834	19.6316	15.5751	17.5853
DTL	42.1657	48.8565	44.7387	39.6288	40.4834	44.82
PPP2R5A	26.0231	27.7828	27.0412	32.3901	31.0117	32.5656
PACC1	17.0705	20.2542	21.2227	17.7698	17.8745	19.8669
NENF	119.691	101.786	100.073	73.213	115.397	99.4963
ATF3	54.1428	52.8102	51.2096	42.7947	35.4027	33.9171
FAM71A	0	0	0	0	0.0554567	0
BATF3	33.1969	26.8248	30.0388	30.672	29.7775	28.5685
NSL1	5.13974	6.83422	6.66128	5.82547	5.05618	4.77485
TATDN3	9.69758	9.67569	9.72766	8.36541	8.97226	8.33491
SPATA45	0	0	0.271199	3.89811	0	0.377601
FLVCR1	13.8805	14.8565	14.9769	29.4917	18.3328	21.5309
VASH2	0.040486	0	0.101095	0.145311	0.0376194	0.0281518
ANGEL2	20.4591	22.2371	20.4933	24.3719	15.3661	14.9792
RPS6KC1	3.94741	5.21458	4.83226	6.04727	4.62962	4.1507
PROX1	0	0	0	0	0.0142862	0
SMYD2	58.7241	59.6462	62.7321	35.504	56.171	46.9477
PTPN14	35.1083	51.6793	43.7872	107.923	41.0026	44.5058
CENPF	45.4239	111.128	100.255	116.234	102.626	110.021
KCNK2	0	0	0.0350963	0	0	0
KCTD3	45.5618	53.2382	49.119	50.5284	42.6925	44.3181
USH2A	0	0.0133799	0.0202638	0.194177	0.0188513	0
ESRRG	0	0	0	0	0	0
GPATCH2	5.81477	6.21867	6.7497	8.64888	7.69083	6.38668
SPATA17	0.183064	0.067911	0.0914234	0.164261	0.0425254	0.190939
RRP15	15.3225	16.033	15.7992	19.5593	15.7994	14.8129
TGFB2	48.474	61.5169	55.4716	74.2318	45.5137	48.6654
LYPLAL1	19.7217	15.3602	14.9942	8.98007	14.4277	16.6812
ZC3H11B	0.110686	0.218993	0.331665	0.198635	0.154273	0.15393
SLC30A10	0	0	0	0	0	0
EPRS1	126.136	165.238	149.725	110.518	135.465	132.088
BPNT1	44.8241	45.208	43.3142	38.737	40.8823	42.5944
IARS2	116.8	128.482	121.521	125.164	134.967	142.948
RAB3GAP2	21.4893	29.621	26.7317	32.6235	25.7199	27.9603
MARK1	1.54776	2.75602	1.85511	4.07377	1.34229	2.11658
C1orf115	0	0	0	0	0	0
MARC2	6.18194	7.48719	7.15563	9.12401	8.16002	7.23127
MARC1	0.01795	0.0177571	0.0179287	0	0	0
AL445423.3	0	0	0	0	0	0
HLX	2.36251	1.79779	1.45213	4.34842	2.87069	3.45402
DUSP10	1.70096	1.77883	1.9902	2.44201	2.12242	2.97379
HHIPL2	0.427338	0.422745	0.640248	0	0.29781	0.371435
TAF1A	21.6613	26.3827	22.4794	17.7581	18.8941	17.1179
MIA3	14.8008	20.0717	19.3031	31.1932	20.0676	18.7204
AIDA	55.9717	65.0553	57.7504	73.9253	57.1579	66.6002
BROX	44.4725	50.2426	47.9317	64.5018	47.1923	49.4418
FAM177B	0	0	0	0	0	0
DISP1	1.35601	1.79809	1.75784	2.89944	1.44765	2.0864
TLR5	0	0.159559	0.0966611	0	0.0899234	0.134585
SUSD4	0.652336	0.932136	0.723959	1.82104	0.841871	1.3104
CCDC185	0	0	0	0	0	0
CAPN8	0.0618592	0	0	0	0	0
CAPN2	202.978	219.609	211.188	325.823	273.95	268.659
TP53BP2	26.7234	32.9882	32.7031	34.7276	21.2457	21.0249
FBXO28	26.6323	34.1597	30.7982	24.8963	24.3467	24.6798
DEGS1	120.586	112.568	112.36	129.043	117.616	117.269
NVL	35.381	40.6936	39.8097	36.1074	37.9459	38.4741
CNIH4	30.1008	28.5228	26.732	26.1108	32.3727	33.4145
WDR26	37.4994	43.3922	41.5158	64.8944	41.9056	43.037
CNIH3	3.62548	2.1412	2.64833	5.04958	3.16765	3.16061
DNAH14	0.0149287	0	0	0.214326	0.0208076	0.0103806
LBR	53.5501	63.0078	55.0007	59.7471	57.4924	55.8825
ENAH	14.1343	18.0283	16.7792	35.5951	18.8658	19.8872
SRP9	312.618	341.928	328.775	233.169	332.386	340.826
EPHX1	30.531	26.6044	31.4477	38.9524	25.3771	24.4638
TMEM63A	18.2482	23.9898	26.1499	27.2808	18.5536	19.0856
LEFTY1	0	0.0835871	0	0	0	0.117507
AL117348.2	0.0845472	0	0	0	0	0.117579
PYCR2	94.6552	96.6673	105.388	68.9456	63.7013	68.6251
LEFTY2	0	0	0	0	0	0
SDE2	25.1208	29.4528	27.2939	31.9094	25.1993	25.7822
H3-3A	128.306	127.189	126.863	121.748	124.438	125.334
ACBD3	33.1973	38.3013	33.8472	42.3767	34.6937	34.3322
MIXL1	0	0	0	1.45819	0	0
LIN9	11.5986	12.759	12.8206	12.2112	11.697	12.3879
PARP1	255.165	289.192	280.266	308.122	260.043	267.663
STUM	0	0	0	0	0	0
ITPKB	10.3101	13.4444	12.7553	20.044	13.6624	11.867
PSEN2	16.2361	14.9344	16.3117	14.3128	14.4248	16.5054
COQ8A	28.5161	29.3911	29.9186	31.8418	27.8785	26.8787
CDC42BPA	14.0076	22.265	19.9436	34.6782	18.0081	18.6954
ZNF678	2.00343	2.27156	2.15499	3.42938	2.24821	2.05747
SNAP47	25.0855	26.5063	25.0216	30.6661	26.3262	28.4698
JMJD4	28.325	28.4919	27.2338	29.6437	28.9267	27.9052
PRSS38	0	0	0	0	0	0
WNT9A	0.960524	1.15381	1.06218	2.21623	1.17939	0.954138
WNT3A	0	0	0	0	0	0
ARF1	609.001	595.035	604.783	576.568	618.095	626.572
C1orf35	52.8256	46.6738	52.7631	45.8708	45.4237	41.6198
MRPL55	51.5318	48.0698	55.616	33.5154	43.7857	44.9709
AL359510.2	0	0	0	0	0	0
GUK1	140.948	127.057	133.395	114.148	142.179	136.708
GJC2	6.02863	5.52439	6.21164	7.74401	8.37317	7.14843
IBA57	5.65142	6.40671	6.81925	10.5829	6.40916	6.0532
OBSCN	1.44943	2.54565	2.72897	3.92252	2.23986	2.26363
TRIM11	18.2864	20.2572	21.6764	25.2624	19.2678	19.241
TRIM17	0.541359	0.420782	0.733832	2.49817	0.754542	0.752864
H3-4	0	0	0.285294	2.05036	0.265408	0
H2AW	69.5389	65.2988	55.8106	76.0328	68.3238	77.2804
H2BU1	0.63929	0.747404	1.27707	5.00621	1.18805	1.13153
AL139288.2	0	0	0	0	0	0
RNF187	45.4733	44.2435	48.1921	72.7489	61.0056	63.3619
RHOU	0.727661	0.754118	0.761408	0.248732	0.86932	0.674635
RAB4A	30.1388	31.2026	28.1143	38.9811	31.9994	31.3409
AL117350.1	0	0	0	0	0	0
CCSAP	7.65232	10.3092	10.082	15.1782	9.94065	8.4366
ACTA1	0.459496	0.181823	0.367161	0.659681	0.683137	0
NUP133	41.5756	53.3681	44.1876	36.3584	41.0585	41.7132
ABCB10	25.9935	29.8242	25.8209	24.7257	22.2723	22.4203
TAF5L	21.7183	25.4068	22.7369	34.4013	22.0224	23.569
URB2	18.0311	21.2867	20.5301	30.6291	14.7933	18.1208
GALNT2	68.3374	84.3193	80.946	108.812	89.1869	90.1549
PGBD5	0	0	0.0124052	0	0	0
COG2	23.6334	26.5019	25.3435	28.1778	23.4641	25.4942
AGT	0	0.0642309	0.129704	0	0.120663	0.180592
CAPN9	0	0	0	0	0	0
C1orf198	19.7329	23.034	19.9254	19.9506	22.812	24.1356
TTC13	15.8893	18.0418	15.1374	14.4878	14.1505	12.8602
ARV1	43.0311	42.4152	39.4952	35.0632	34.0766	36.6606
FAM89A	24.6807	24.1441	25.9297	22.3098	26.5006	26.3145
TRIM67	0.0147319	0	0	0.10575	0.0136888	0.0204875
AL109810.2	0	0	0	0	0	0.14248
C1orf131	13.3473	14.186	13.8273	14.6488	13.8372	14.19
GNPAT	43.3676	46.2321	43.1154	28.858	39.4097	40.2539
EXOC8	13.5773	16.1496	14.6913	25.7191	15.1942	16.6715
SPRTN	11.054	11.5427	10.3785	11.4616	9.95179	9.32613
EGLN1	27.7812	30.9006	28.1131	48.5953	33.4357	33.713
AL445524.2	2.94153	2.59953	3.21227	2.53383	4.08166	3.43625
TSNAX	40.5799	49.6181	43.589	47.8405	41.8351	40.4376
TSNAX-DISC1	0.163287	0.161531	0.195712	1.87539	0.24276	0.817493
DISC1	1.20877	1.8343	1.11357	2.61151	1.6357	1.27301
SIPA1L2	1.6292	2.12271	1.78603	1.56883	1.45846	1.02234
MAP10	2.18823	2.04874	1.91243	2.24396	1.77913	1.41289
NTPCR	8.43249	8.25138	8.25807	8.14083	9.50109	9.33581
PCNX2	4.5703	5.58214	6.29345	13.9977	4.73365	4.79657
MAP3K21	6.55878	7.95669	7.27507	9.66399	7.08873	6.96095
KCNK1	0.253252	0.313163	0.252952	0	0.23532	0.0880489
SLC35F3	0.0398576	0.0394292	0	0	0.0370355	0
COA6	35.5546	36.0085	36.4772	25.9988	37.8048	35.5101
TARBP1	12.0077	12.949	12.7843	15.534	10.8877	10.9369
IRF2BP2	25.5156	25.0081	24.6025	43.3574	28.2536	28.9693
TOMM20	217.362	226.949	222.371	185.349	180.001	183.966
RBM34	63.5028	54.0855	58.9827	41.5785	56.2497	61.4948
ARID4B	9.95648	15.9055	14.4467	19.7993	14.5492	14.1972
GGPS1	17.2413	18.3744	18.0528	14.9473	15.2466	16.2745
TBCE_1	11.8691	13.015	12.9882	11.903	11.4342	10.8626
TBCE_2	3.45399	3.57847	2.72728	5.02576	3.46965	4.38151
B3GALNT2	16.8703	19.3801	19.0788	21.3541	15.6212	15.0784
GNG4	0.0529031	0.0523344	0	0	0	0
LYST	2.07403	3.6254	3.51966	6.50447	2.75043	3.02435
NID1	39.531	51.7595	47.0882	75.1844	45.6514	48.9256
GPR137B	11.6038	13.6437	12.9809	21.4189	13.4315	13.9242
ERO1B	3.39438	3.85101	4.10162	9.20111	6.06546	5.24871
EDARADD	0.0344766	0.034106	0.0344358	0	0.160177	0.143839
LGALS8	26.5856	29.2967	27.2876	31.7626	29.2411	30.0017
HEATR1	35.8706	47.03	42.9281	56.7465	37.6277	41.0638
ACTN2	0	0	0	0	0	0
MTR	16.7489	23.0911	21.3767	30.2165	16.8825	18.2144
MT1HL1	0	0	0	0	0	0
RYR2	0.245674	0.356449	0.343537	0.293921	0.281544	0.284714
ZP4	0	0	0	0	0	0
MTRNR2L11	0	0	0	0	0	0
CHRM3	0	0.0152539	0	0	0.0286557	0
FMN2	4.1816	5.58662	5.43969	11.5529	5.58126	5.99517
[truncated: 19,463 more rows]
