# Supplementary material for: Decoding the prognostic significance of integrator complex subunit 9 (INTS9) in glioma: links to TP53 mutations, E2F signaling, and inflammatory microenvironments
Source: Cancer Cell Int. 2023 Aug 3;23:154. doi: 10.1186/s12935-023-03006-5 (PMC10401760; doi:10.1186/s12935-023-03006-5)
Supplement: Supplementary file 6 — Supplementary 6: Result of ATAC sequencing analysis [file 12935_2023_3006_MOESM6_ESM.xlsx]

## Sheet: corPeakAnn_INTS9
seqnames	input_gene	cor	Gene Symbol of chromatin accessibility	pvalue	start	end	annotation	geneChr	geneStart	geneEnd	geneLength	geneStrand	geneId	transcriptId	distanceToTSS	ENSEMBL	GENENAME
chr20	INTS9	0.831	E2F1	0.000818561	33685634	33686132	Promoter (<=1kb)	20	33675477	33686385	10909	2	1869	ENST00000343380.6	253	ENSG00000101412	E2F transcription factor 1
chr6	INTS9	0.858	E2F3	0.000355347	20401474	20401972	Promoter (<=1kb)	6	20401879	20493714	91836	1	1871	ENST00000346618.8	0	ENSG00000112242	E2F transcription factor 3
chr1	INTS9	0.915	CRTC2	3.04548e-05	153958448	153958946	Promoter (<=1kb)	1	153947669	153958615	10947	2	200186	ENST00000303569.10	0	ENSG00000160741	CREB regulated transcription coactivator 2
chr1	INTS9	0.905	LAPTM5	5.21184e-05	30786549	30787047	Distal Intergenic	1	30732469	30757774	25306	2	7805	ENST00000294507.4	-28775	ENSG00000162511	lysosomal protein transmembrane 5
chr1	INTS9	0.901	NAV1	6.27602e-05	201591363	201591861	Distal Intergenic	1	201622927	201823344	200418	1	89796	ENST00000367302.5	-31066	ENSG00000134369	neuron navigator 1
chr1	INTS9	0.897	FBLIM1	7.72124e-05	15760591	15761089	Promoter (1-2kb)	1	15758797	15767437	8641	1	54751	ENST00000431771.6	1794	ENSG00000162458	filamin binding LIM protein 1
chr1	INTS9	0.89	INTS3	0.00010461	153773433	153773931	Promoter (<=1kb)	1	153773034	153774808	1775	1	65123	ENST00000624515.1	399	ENSG00000143624	integrator complex subunit 3
chr1	INTS9	0.889	NDUFS2	0.000110714	161199698	161200196	Promoter (<=1kb)	1	161199315	161214395	15081	1	4720	ENST00000367993.7	383	ENSG00000158864	NADH:ubiquinone oxidoreductase core subunit S2
chr1	INTS9	0.884	LYST	0.000135664	235918031	235918529	Distal Intergenic	1	235791573	235883640	92068	2	1130	ENST00000465349.5	-34391	ENSG00000143669	lysosomal trafficking regulator
chr1	INTS9	0.883	KIF14	0.000140251	200620616	200621114	Promoter (<=1kb)	1	200551500	200620751	69252	2	9928	ENST00000367350.5	0	ENSG00000118193	kinesin family member 14
chr1	INTS9	0.882	NR5A2	0.000145977	200081420	200081918	Intron (ENST00000236914.7/2494, intron 4 of 6)	1	200043810	200058424	14615	1	2494	ENST00000367357.3	37610	ENSG00000116833	nuclear receptor subfamily 5 group A member 2
chr1	INTS9	0.88	FBLIM1	0.00016289	15756290	15756788	Promoter (<=1kb)	1	15756607	15765073	8467	1	54751	ENST00000496928.6	0	ENSG00000162458	filamin binding LIM protein 1
chr1	INTS9	0.874	PDE4B	0.000202676	66263680	66264178	Intron (ENST00000329654.8/5142, intron 6 of 16)	1	66257647	66266155	8509	1	5142	ENST00000491340.2	6033	ENSG00000184588	phosphodiesterase 4B
chr1	INTS9	0.87	ACTG1P25	0.000235686	202861399	202861897	Promoter (<=1kb)	1	202861754	202875241	13488	1	148709	ENST00000456105.2	0	ENSG00000234996	actin gamma 1 pseudogene 25
chr1	INTS9	0.857	FBLIM1	0.000366348	15765721	15766219	Promoter (<=1kb)	1	15764953	15785329	20377	1	54751	ENST00000332305.5	768	ENSG00000162458	filamin binding LIM protein 1
chr1	INTS9	0.857	VPS13D	0.000371166	12478249	12478747	Promoter (<=1kb)	1	12478549	12506972	28424	1	55187	ENST00000645148.1	0	ENSG00000048707	vacuolar protein sorting 13 homolog D
chr1	INTS9	0.857	NDUFS2	0.000372369	161197144	161197642	Promoter (<=1kb)	1	161197372	161214381	17010	1	4720	ENST00000677550.1	0	ENSG00000158864	NADH:ubiquinone oxidoreductase core subunit S2
chr1	INTS9	0.856	SLC6A9	0.000384845	44012205	44012703	Intron (ENST00000372307.7/6536, intron 1 of 11)	1	43991500	44016556	25057	2	6536	ENST00000372307.7	3853	ENSG00000196517	solute carrier family 6 member 9
chr1	INTS9	0.855	LEMD1	0.000398193	205450008	205450506	Promoter (<=1kb)	1	205381378	205449931	68554	2	93273	ENST00000367154.5	-77	ENSG00000186007	LEM domain containing 1
chr1	INTS9	0.852	NKAIN1	0.00043556	31202061	31202559	Intron (ENST00000373736.7/79570, intron 1 of 6)	1	31182551	31193920	11370	2	79570	ENST00000530145.1	-8141	ENSG00000084628	sodium/potassium transporting ATPase interacting 1
chr1	INTS9	0.851	EMBP1	0.000442604	121519362	121519860	Promoter (<=1kb)	1	121519345	121568791	49447	1	647121	ENST00000458200.2	17	ENSG00000231752	embigin pseudogene 1
chr1	INTS9	0.849	NPL	0.000479954	182782242	182782740	Distal Intergenic	1	182789293	182830384	41092	1	80896	ENST00000488424.5	-6553	ENSG00000135838	N-acetylneuraminate pyruvate lyase
chr1	INTS9	0.848	SERINC2	0.000497661	31434252	31434750	3' UTR	1	31413813	31434680	20868	1	347735	ENST00000536384.2	20439	ENSG00000168528	serine incorporator 2
chr1	INTS9	0.842	RPS6KA1	0.000583843	26554901	26555399	Promoter (<=1kb)	1	26555199	26557036	1838	1	6195	ENST00000488985.1	0	ENSG00000117676	ribosomal protein S6 kinase A1
chr1	INTS9	0.842	CSRP1	0.00059454	201489204	201489702	Promoter (2-3kb)	1	201483532	201492499	8968	2	1465	ENST00000533402.5	2797	ENSG00000159176	cysteine and glycine rich protein 1
chr1	INTS9	0.841	NID1	0.000600184	236066658	236067156	Promoter (1-2kb)	1	235975830	236065109	89280	2	4811	ENST00000366595.7	-1549	ENSG00000116962	nidogen 1
chr1	INTS9	0.841	LINC01778	0.000603494	30798088	30798586	Distal Intergenic	1	30824217	30834399	10183	1	105378622	ENST00000658212.1	-25631	ENSG00000223382	long intergenic non-protein coding RNA 1778
chr1	INTS9	0.84	LINC01717	0.000625488	208515154	208515652	Distal Intergenic	1	208728665	208736286	7622	1	105372893	ENST00000666184.1	-213013	ENSG00000232812	long intergenic non-protein coding RNA 1717
chr1	INTS9	0.84	LAMC1	0.000627274	183071130	183071628	Intron (ENST00000258341.5/3915, intron 1 of 27)	1	183096544	183110631	14088	1	3915	ENST00000484114.2	-24916	ENSG00000135862	laminin subunit gamma 1
chr1	INTS9	0.84	USP24	0.000634345	55214473	55214971	Promoter (<=1kb)	1	55066359	55215364	149006	2	23358	ENST00000294383.7	393	ENSG00000162402	ubiquitin specific peptidase 24
chr1	INTS9	0.837	LINC01767	0.000680508	56425083	56425581	Intron (ENST00000641494.1/8613, intron 3 of 5)	1	56415064	56415962	899	1	105378744	ENST00000635434.1	10019	ENSG00000223956	long intergenic non-protein coding RNA 1767
chr1	INTS9	0.836	UBE2T	0.000705265	202341788	202342286	Promoter (<=1kb)	1	202331657	202341936	10280	2	29089	ENST00000646651.1	0	ENSG00000077152	ubiquitin conjugating enzyme E2 T
chr1	INTS9	0.836	MIR3659	0.00070831	38136090	38136588	Exon (ENST00000641212.1/ENST00000641212.1, exon 2 of 5)	1	38089231	38089329	99	1	100500801	ENST00000582606.1	46859	ENSG00000265596	microRNA 3659
chr1	INTS9	0.834	MACF1	0.000748822	39086288	39086786	Promoter (2-3kb)	1	39084132	39486980	402849	1	23499	ENST00000372915.8	2156	ENSG00000127603	microtubule actin crosslinking factor 1
chr1	INTS9	0.833	ST3GAL3	0.00077231	43834998	43835496	Promoter (2-3kb)	1	43838250	43931139	92890	1	6487	ENST00000644645.1	-2754	ENSG00000126091	ST3 beta-galactoside alpha-2,3-sialyltransferase 3
chr1	INTS9	0.832	MIR3659HG	0.000778245	38064158	38064656	Intron (ENST00000432922.5/105378653, intron 1 of 3)	1	38047425	38119025	71601	1	105378653	ENST00000428151.1	16733	NA	MIR3659 host gene
chr1	INTS9	0.832	MYCL	0.000778564	39898226	39898724	Exon (ENST00000418255.1/ENST00000418255.1, exon 2 of 2)	1	39895428	39901917	6490	2	4610	ENST00000372816.3	3193	ENSG00000116990	MYCL proto-oncogene, bHLH transcription factor
chr1	INTS9	0.831	CAPN9	0.000804841	230739941	230740439	Intron (ENST00000412344.1/183, intron 1 of 1)	1	230747384	230801772	54389	1	10753	ENST00000366666.6	-6945	ENSG00000135773	calpain 9
chr1	INTS9	0.831	EPHB2	0.00081617	22801676	22802174	Promoter (1-2kb)	1	22800240	22896478	96239	1	2048	ENST00000465676.1	1436	ENSG00000133216	EPH receptor B2
chr1	INTS9	0.83	CHRM3	0.000832171	239218228	239218726	Distal Intergenic	1	239386565	239886596	500032	1	1131	ENST00000468573.5	-167839	ENSG00000133019	cholinergic receptor muscarinic 3
chr1	INTS9	0.828	LINC01364	0.000871689	87426843	87427341	Distal Intergenic	1	87353521	87371683	18163	2	100505768	ENST00000452509.2	-55160	ENSG00000227290	long intergenic non-protein coding RNA 1364
chr1	INTS9	0.825	SELENBP1	0.000944912	151373748	151374246	Promoter (1-2kb)	1	151367208	151372707	5500	2	8991	ENST00000492643.5	-1041	ENSG00000143416	selenium binding protein 1
chr1	INTS9	0.825	SRGAP2	0.000945712	206455706	206456204	Promoter (2-3kb)	1	206453199	206461227	8029	1	23380	ENST00000604010.1	2507	ENSG00000266028	SLIT-ROBO Rho GTPase activating protein 2
chr1	INTS9	0.824	MIR4255	0.000976315	37233522	37234020	Intron (ENST00000657513.1/ENST00000657513.1, intron 2 of 3)	1	37161563	37161634	72	1	100422898	ENST00000579351.1	71959	ENSG00000264698	microRNA 4255
chr1	INTS9	0.824	DNM3	0.000984859	172322503	172323001	Intron (ENST00000627582.3/26052, intron 16 of 20)	1	172379018	172418466	39449	1	26052	ENST00000485254.2	-56017	ENSG00000197959	dynamin 3
chr1	INTS9	-0.826	MPZL1	0.000928985	167715283	167715781	Distal Intergenic	1	167721950	167765896	43947	1	9019	ENST00000464954.1	-6169	ENSG00000197965	myelin protein zero like 1
chr1	INTS9	-0.827	COG2	0.000904501	230697331	230697829	Distal Intergenic	1	230689961	230691819	1859	1	22796	ENST00000478710.1	7370	ENSG00000135775	component of oligomeric golgi complex 2
chr1	INTS9	-0.828	ZNF648	0.000869422	181986807	181987305	Intron (ENST00000671017.1/ENST00000671017.1, intron 1 of 1)	1	182054570	182061712	7143	2	127665	ENST00000339948.3	74407	ENSG00000179930	zinc finger protein 648
chr1	INTS9	-0.829	DISP3	0.000858343	11478066	11478564	Promoter (<=1kb)	1	11479155	11537551	58397	1	57540	ENST00000294484.7	-591	ENSG00000204624	dispatched RND transporter family member 3
chr1	INTS9	-0.83	COG2	0.000823727	230693193	230693691	3' UTR	1	230689961	230691819	1859	1	22796	ENST00000478710.1	3232	ENSG00000135775	component of oligomeric golgi complex 2
chr1	INTS9	-0.832	PIAS3	0.000789013	145858857	145859355	Promoter (<=1kb)	1	145848522	145859045	10524	2	10401	ENST00000369298.5	0	ENSG00000131788	protein inhibitor of activated STAT 3
chr1	INTS9	-0.832	PRDM16	0.000789543	3410068	3410566	Intron (ENST00000511072.5/63976, intron 8 of 15)	1	3396491	3434293	37803	1	63976	ENST00000509860.1	13577	ENSG00000142611	PR/SET domain 16
chr1	INTS9	-0.833	SLC26A9	0.000763317	205920121	205920619	Exon (ENST00000340781.8/115019, exon 17 of 21)	1	205923151	205924745	1595	2	115019	ENST00000461505.1	4126	ENSG00000174502	solute carrier family 26 member 9
chr1	INTS9	-0.833	LOC101928370	0.000763603	101236028	101236526	Promoter (<=1kb)	1	101235683	101236528	846	2	101928370	ENST00000432195.1	2	NA	uncharacterized LOC101928370
chr1	INTS9	-0.833	EFNA3	0.000774109	155085191	155085689	Promoter (<=1kb)	1	155085516	155086982	1467	1	1944	ENST00000470294.5	0	ENSG00000143590	ephrin A3
chr1	INTS9	-0.834	PRDM16	0.000738319	3069531	3070029	Promoter (<=1kb)	1	3069211	3434342	365132	1	63976	ENST00000514189.5	320	ENSG00000142611	PR/SET domain 16
chr1	INTS9	-0.835	TLCD4	0.000732989	95117085	95117583	Promoter (<=1kb)	1	95117355	95197607	80253	1	148534	ENST00000370203.9	0	ENSG00000152078	TLC domain containing 4
chr1	INTS9	-0.837	FMN2	0.000680713	240178317	240178815	Intron (ENST00000447095.5/56776, intron 4 of 6)	1	240235771	240330676	94906	1	56776	ENST00000463398.5	-56956	ENSG00000155816	formin 2
chr1	INTS9	-0.838	PLXNA2	0.000672476	208025026	208025524	3' UTR	1	208026104	208030303	4200	2	5362	ENST00000483048.1	4779	ENSG00000076356	plexin A2
chr1	INTS9	-0.839	FAM43B	0.000641436	20552189	20552687	Promoter (<=1kb)	1	20552573	20555020	2448	1	163933	ENST00000332947.6	0	ENSG00000183114	family with sequence similarity 43 member B
chr1	INTS9	-0.84	IRF2BP2	0.000631183	234610791	234611289	Promoter (1-2kb)	1	234604269	234609525	5257	2	359948	ENST00000366610.7	-1266	ENSG00000168264	interferon regulatory factor 2 binding protein 2
chr1	INTS9	-0.843	S1PR1	0.000570827	101238664	101239162	Promoter (<=1kb)	1	101238335	101241308	2974	1	1901	ENST00000648480.1	329	ENSG00000170989	sphingosine-1-phosphate receptor 1
chr1	INTS9	-0.843	ACOT11	0.000572339	54581558	54582056	Intron (ENST00000481208.5/26027, intron 1 of 14)	1	54597264	54599658	2395	1	26027	ENST00000479837.1	-15208	ENSG00000162390	acyl-CoA thioesterase 11
chr1	INTS9	-0.843	LOC101927851	0.000580021	235012732	235013230	Distal Intergenic	1	234959666	234970062	10397	2	101927851	ENST00000451766.2	-42670	ENSG00000238005	uncharacterized LOC101927851
chr1	INTS9	-0.844	AGT	0.000548212	230708456	230708954	Intron (ENST00000366667.5/183, intron 2 of 4)	1	230702523	230714122	11600	2	183	ENST00000366667.5	5168	ENSG00000135744	angiotensinogen
chr1	INTS9	-0.845	ITPKB-IT1	0.000536301	226626390	226626888	Distal Intergenic	1	226656640	226659670	3031	2	100506443	ENST00000443422.1	32782	NA	ITPKB intronic transcript 1
chr1	INTS9	-0.845	KCNN3	0.000548142	154773394	154773892	Intron (ENST00000271915.9/3782, intron 2 of 7)	1	154707426	154859843	152418	2	3782	ENST00000361147.8	85951	ENSG00000143603	potassium calcium-activated channel subfamily N member 3
chr1	INTS9	-0.847	KCNN3	0.000508897	154868604	154869102	Promoter (<=1kb)	1	154707952	154868319	160368	2	3782	ENST00000358505.2	-285	ENSG00000143603	potassium calcium-activated channel subfamily N member 3
chr1	INTS9	-0.85	HJV	0.000457011	146037813	146038311	Promoter (1-2kb)	1	146017547	146036746	19200	2	148738	ENST00000636675.1	-1067	ENSG00000168509	hemojuvelin BMP co-receptor
chr1	INTS9	-0.85	GABPB2	0.000463404	151070899	151071397	Promoter (<=1kb)	1	151070804	151098002	27199	1	126626	ENST00000486076.5	95	ENSG00000143458	GA binding protein transcription factor subunit beta 2
chr1	INTS9	-0.851	KCNN3	0.000448936	154846818	154847316	Intron (ENST00000271915.9/3782, intron 1 of 7)	1	154707426	154859843	152418	2	3782	ENST00000361147.8	12527	ENSG00000143603	potassium calcium-activated channel subfamily N member 3
chr1	INTS9	-0.851	ITPKB	0.000449273	226739037	226739535	Promoter (<=1kb)	1	226631690	226739175	107486	2	3707	ENST00000429204.5	0	ENSG00000143772	inositol-trisphosphate 3-kinase B
chr1	INTS9	-0.854	HJV	0.000406788	146036870	146037368	Promoter (<=1kb)	1	146017547	146036746	19200	2	148738	ENST00000636675.1	-124	ENSG00000168509	hemojuvelin BMP co-receptor
chr1	INTS9	-0.855	LMX1A	0.00038781	165257937	165258435	Intron (ENST00000342310.7/4009, intron 3 of 8)	1	165203408	165213280	9873	2	4009	ENST00000489443.2	-44657	ENSG00000162761	LIM homeobox transcription factor 1 alpha
chr1	INTS9	-0.855	MEF2D	0.000396638	156501217	156501715	Promoter (<=1kb)	1	156483261	156500779	17519	2	4209	ENST00000489057.1	-438	ENSG00000116604	myocyte enhancer factor 2D
chr1	INTS9	-0.855	GRHL3	0.000398024	24318227	24318725	Promoter (<=1kb)	1	24319357	24355318	35962	1	57822	ENST00000361548.9	-632	ENSG00000158055	grainyhead like transcription factor 3
chr1	INTS9	-0.855	RAB4A	0.000399409	229283291	229283789	Promoter (2-3kb)	1	229286485	229289199	2715	1	5867	ENST00000489342.1	-2696	ENSG00000168118	RAB4A, member RAS oncogene family
chr1	INTS9	-0.857	MIR9-1HG	0.000367488	156435424	156435922	Intron (ENST00000673141.1/10485, intron 2 of 8)	1	156425637	156430701	5065	2	10485	ENST00000469813.1	-4723	ENSG00000125462	MIR9-1 host gene
chr1	INTS9	-0.857	KCNN3	0.000367842	154866964	154867462	Promoter (<=1kb)	1	154707952	154868319	160368	2	3782	ENST00000358505.2	857	ENSG00000143603	potassium calcium-activated channel subfamily N member 3
chr1	INTS9	-0.859	S1PR1	0.000340335	101236719	101237217	Promoter (<=1kb)	1	101236865	101239519	2655	1	1901	ENST00000475821.2	0	ENSG00000170989	sphingosine-1-phosphate receptor 1
chr1	INTS9	-0.859	MTX1	0.00034108	155208383	155208881	Promoter (<=1kb)	1	155208699	155213823	5125	1	4580	ENST00000368376.7	0	ENSG00000173171	metaxin 1
chr1	INTS9	-0.859	GABPB2	0.000341952	151070278	151070776	Promoter (<=1kb)	1	151070578	151097915	27338	1	126626	ENST00000462520.5	0	ENSG00000143458	GA binding protein transcription factor subunit beta 2
chr1	INTS9	-0.86	MIR29B2CHG	0.000333181	207823844	207824342	Promoter (1-2kb)	1	207813560	207822728	9169	2	100128537	ENST00000487977.2	-1116	NA	MIR29B2 and MIR29C host gene
chr1	INTS9	-0.866	MIR4689	0.000266562	5493914	5494412	Exon (ENST00000564261.1/ENST00000564261.1, exon 1 of 1)	1	5862672	5862741	70	2	100616421	ENST00000582517.1	368329	ENSG00000264101	microRNA 4689
chr1	INTS9	-0.87	ATP1A2	0.000233868	160114157	160114655	Promoter (1-2kb)	1	160115759	160137202	21444	1	477	ENST00000472488.5	-1104	ENSG00000018625	ATPase Na+/K+ transporting subunit alpha 2
chr1	INTS9	-0.876	MTR	0.000184321	236862435	236862933	Intron (ENST00000366577.10/4548, intron 21 of 32)	1	236835616	236900418	64803	1	4548	ENST00000366576.3	26819	ENSG00000116984	5-methyltetrahydrofolate-homocysteine methyltransferase
chr1	INTS9	-0.877	EPHX1	0.000178766	225834264	225834762	Intron (ENST00000445856.5/2052, intron 3 of 3)	1	225828843	225832163	3321	1	2052	ENST00000467015.1	5421	ENSG00000143819	epoxide hydrolase 1
chr1	INTS9	-0.877	KCNN3	0.000180213	154896702	154897200	Distal Intergenic	1	154697455	154870281	172827	2	3782	ENST00000271915.9	-26421	ENSG00000143603	potassium calcium-activated channel subfamily N member 3
chr1	INTS9	-0.878	MIR29B2CHG	0.000175266	207822589	207823087	Promoter (<=1kb)	1	207806755	207822703	15949	2	100128537	ENST00000652846.1	0	NA	MIR29B2 and MIR29C host gene
chr1	INTS9	-0.88	MIR4689	0.000161225	5494454	5494952	Exon (ENST00000564261.1/ENST00000564261.1, exon 1 of 1)	1	5862672	5862741	70	2	100616421	ENST00000582517.1	367789	ENSG00000264101	microRNA 4689
chr1	INTS9	-0.88	GREM2	0.000161696	240705505	240706003	Distal Intergenic	1	240489573	240612155	122583	2	64388	ENST00000318160.5	-93350	ENSG00000180875	gremlin 2, DAN family BMP antagonist
chr1	INTS9	-0.884	PRDM16	0.000138218	3348195	3348693	Intron (ENST00000511072.5/63976, intron 3 of 15)	1	3396491	3434293	37803	1	63976	ENST00000509860.1	-47798	ENSG00000142611	PR/SET domain 16
chr1	INTS9	-0.886	ATP1A2	0.000126997	160131947	160132445	Intron (ENST00000472488.5/477, intron 13 of 19)	1	160136671	160140058	3388	1	477	ENST00000463989.1	-4226	ENSG00000018625	ATPase Na+/K+ transporting subunit alpha 2
chr1	INTS9	-0.887	LOC105373159	0.000117655	229270873	229271371	Promoter (<=1kb)	1	229256892	229271145	14254	2	105373159	ENST00000654028.1	0	ENSG00000177788	uncharacterized LOC105373159
chr1	INTS9	-0.888	KCNN3	0.000115567	154845847	154846345	Intron (ENST00000271915.9/3782, intron 1 of 7)	1	154707426	154859843	152418	2	3782	ENST00000361147.8	13498	ENSG00000143603	potassium calcium-activated channel subfamily N member 3
chr1	INTS9	-0.892	PRDM16	9.61109e-05	3350418	3350916	Intron (ENST00000511072.5/63976, intron 3 of 15)	1	3396491	3434293	37803	1	63976	ENST00000509860.1	-45575	ENSG00000142611	PR/SET domain 16
chr1	INTS9	-0.903	NPL	5.78442e-05	182798451	182798949	Intron (ENST00000488424.5/80896, intron 3 of 12)	1	182794350	182830384	36035	1	80896	ENST00000614468.1	4101	ENSG00000135838	N-acetylneuraminate pyruvate lyase
chr1	INTS9	-0.917	KCNN3	2.64003e-05	154870090	154870588	Promoter (<=1kb)	1	154697455	154870281	172827	2	3782	ENST00000271915.9	0	ENSG00000143603	potassium calcium-activated channel subfamily N member 3
chr1	INTS9	-0.962	KCNN3	5.99993e-07	154869383	154869881	Promoter (<=1kb)	1	154697474	154870278	172805	2	3782	ENST00000618040.4	397	ENSG00000143603	potassium calcium-activated channel subfamily N member 3
chr10	INTS9	0.896	DUSP5	8.12395e-05	110443804	110444302	Intron (ENST00000609514.1/ENST00000609514.1, intron 1 of 3)	10	110497907	110511533	13627	1	1847	ENST00000369583.4	-53605	ENSG00000138166	dual specificity phosphatase 5
chr10	INTS9	0.892	LRRC20	9.56847e-05	70331679	70332177	Intron (ENST00000395011.5/55222, intron 2 of 3)	10	70298970	70376779	77810	2	55222	ENST00000395011.5	44602	ENSG00000172731	leucine rich repeat containing 20
chr10	INTS9	0.884	RPS24	0.00013328	78060052	78060550	Distal Intergenic	10	78035566	78040697	5132	1	6229	ENST00000645195.1	24486	ENSG00000138326	ribosomal protein S24
chr10	INTS9	0.874	CYP26A1	0.000199004	93180597	93181095	Distal Intergenic	10	93076333	93077082	750	1	1592	ENST00000625202.1	104264	ENSG00000095596	cytochrome P450 family 26 subfamily A member 1
chr10	INTS9	0.871	ANKRD2	0.000227863	97549922	97550420	Intron (ENST00000370664.4/80019, intron 1 of 2)	10	97572499	97583882	11384	1	26287	ENST00000298808.9	-22079	ENSG00000165887	ankyrin repeat domain 2
chr10	INTS9	0.862	DUSP5	0.000307325	110462105	110462603	Intron (ENST00000609514.1/ENST00000609514.1, intron 1 of 3)	10	110497907	110511533	13627	1	1847	ENST00000369583.4	-35304	ENSG00000138166	dual specificity phosphatase 5
chr10	INTS9	0.859	DUSP5	0.000339923	110460351	110460849	Intron (ENST00000609514.1/ENST00000609514.1, intron 1 of 3)	10	110497907	110511533	13627	1	1847	ENST00000369583.4	-37058	ENSG00000138166	dual specificity phosphatase 5
chr10	INTS9	0.856	ARHGAP22-IT1	0.000385648	48509272	48509770	Promoter (1-2kb)	10	48510525	48511589	1065	2	100689073	ENST00000505718.1	1819	NA	ARHGAP22 intronic transcript 1
chr10	INTS9	0.856	GPR26	0.000385898	123470268	123470766	Intron (ENST00000448347.5/ENST00000448347.5, intron 4 of 4)	10	123666355	123697399	31045	1	2849	ENST00000284674.2	-195589	ENSG00000154478	G protein-coupled receptor 26
chr10	INTS9	0.855	MIR3663	0.000394632	117162996	117163494	Intron (ENST00000654523.1/101927704, intron 1 of 3)	10	117167678	117167774	97	2	100500893	ENST00000583207.1	4280	ENSG00000266782	microRNA 3663
chr10	INTS9	0.847	DUSP5	0.000501478	110499403	110499901	Promoter (1-2kb)	10	110497907	110511533	13627	1	1847	ENST00000369583.4	1496	ENSG00000138166	dual specificity phosphatase 5
chr10	INTS9	0.835	ENKUR	0.000726263	25068065	25068563	Intron (ENST00000648191.1/101929025, intron 3 of 4)	10	24981980	25062279	80300	2	219670	ENST00000615958.4	-5786	ENSG00000151023	enkurin, TRPC channel interacting protein
chr10	INTS9	0.834	BTBD16	0.000750193	122331613	122332111	Promoter (<=1kb)	10	122331967	122336622	4656	1	118663	ENST00000495370.2	0	ENSG00000138152	BTB domain containing 16
chr10	INTS9	0.832	ENO4	0.000788832	116803366	116803864	Intron (ENST00000635765.1/259217, intron 2 of 12)	10	116849499	116882601	33103	1	387712	ENST00000341276.11	-45635	ENSG00000188316	enolase 4
chr10	INTS9	0.831	LINC00838	0.00080269	33831867	33832365	Distal Intergenic	10	33759713	33772702	12990	2	100505583	ENST00000658358.1	-59165	ENSG00000261683	long intergenic non-protein coding RNA 838
chr10	INTS9	0.829	C10orf126	0.000850303	28939760	28940258	Intron (ENST00000646289.1/101929218, intron 7 of 7)	10	28875598	28882311	6714	1	283080	ENST00000645413.1	64162	ENSG00000232624	chromosome 10 open reading frame 126
chr10	INTS9	0.828	LOC103344931	0.000874225	112811714	112812212	Intron (ENST00000393077.3/143187, intron 7 of 7)	10	112823490	112827726	4237	1	103344931	ENST00000564352.1	-11278	ENSG00000260917	uncharacterized LOC103344931
chr10	INTS9	0.826	KIF20B	0.000929981	89701224	89701722	Promoter (<=1kb)	10	89701590	89774934	73345	1	9585	ENST00000371728.8	0	ENSG00000138182	kinesin family member 20B
chr10	INTS9	-0.826	CHST15	0.000922364	124093960	124094458	Promoter (<=1kb)	10	124007668	124093598	85931	2	51363	ENST00000435907.6	-362	ENSG00000182022	carbohydrate sulfotransferase 15
chr10	INTS9	-0.828	LGI1	0.000880464	93745332	93745830	Distal Intergenic	10	93757840	93798174	40335	1	9211	ENST00000627420.2	-12010	ENSG00000108231	leucine rich glioma inactivated 1
chr10	INTS9	-0.831	CHST15	0.000810215	124092236	124092734	Promoter (<=1kb)	10	124007668	124092454	84787	2	51363	ENST00000346248.7	0	ENSG00000182022	carbohydrate sulfotransferase 15
chr10	INTS9	-0.832	BAG3	0.000787413	119634124	119634622	Distal Intergenic	10	119651380	119677819	26440	1	9531	ENST00000369085.8	-16758	ENSG00000151929	BAG cochaperone 3
chr10	INTS9	-0.833	CHST15	0.000764394	124091576	124092074	Promoter (<=1kb)	10	124019653	124092414	72762	2	51363	ENST00000628426.1	340	ENSG00000182022	carbohydrate sulfotransferase 15
chr10	INTS9	-0.834	OAT	0.000738571	124413965	124414463	Promoter (<=1kb)	10	124408893	124414436	5544	2	4942	ENST00000492376.1	0	ENSG00000065154	ornithine aminotransferase
chr10	INTS9	-0.835	NRG3	0.000716676	82037122	82037620	Intron (ENST00000372141.7/10718, intron 1 of 8)	10	81877961	82985605	1107645	1	10718	ENST00000556918.5	159161	ENSG00000185737	neuregulin 3
chr10	INTS9	-0.836	MCMBP	0.000709205	119873295	119873793	Promoter (<=1kb)	10	119831201	119873621	42421	2	79892	ENST00000466047.5	0	ENSG00000197771	minichromosome maintenance complex binding protein
chr10	INTS9	-0.841	PARD3	0.000606334	34809415	34809913	Intron (ENST00000545260.5/56288, intron 1 of 22)	10	34109561	34815296	705736	2	56288	ENST00000346874.9	5383	ENSG00000148498	par-3 family cell polarity regulator
chr10	INTS9	-0.841	SUFU	0.00061722	102612307	102612805	Intron (ENST00000369902.8/51684, intron 8 of 11)	10	102590809	102599543	8735	1	51684	ENST00000471000.1	21498	ENSG00000107882	SUFU negative regulator of hedgehog signaling
chr10	INTS9	-0.842	MKX	0.000588857	27701965	27702463	Intron (ENST00000419761.6/283078, intron 5 of 6)	10	27718563	27743545	24983	2	283078	ENST00000460919.2	41082	ENSG00000150051	mohawk homeobox
chr10	INTS9	-0.842	GPAM	0.00059867	112189404	112189902	Intron (ENST00000480130.5/57678, intron 1 of 3)	10	112149865	112183765	33901	2	57678	ENST00000348367.9	-5639	ENSG00000119927	glycerol-3-phosphate acyltransferase, mitochondrial
chr10	INTS9	-0.844	FRMD4A	0.000549013	14276189	14276687	Intron (ENST00000357447.7/55691, intron 2 of 24)	10	13643706	14330924	687219	2	55691	ENST00000357447.7	54237	ENSG00000151474	FERM domain containing 4A
chr10	INTS9	-0.844	MKX	0.000551217	27679295	27679793	Intron (ENST00000419761.6/283078, intron 5 of 6)	10	27718563	27743545	24983	2	283078	ENST00000460919.2	63752	ENSG00000150051	mohawk homeobox
chr10	INTS9	-0.844	GOLGA7B	0.000552127	97851073	97851571	Promoter (1-2kb)	10	97849843	97871578	21736	1	401647	ENST00000370602.6	1230	ENSG00000155265	golgin A7 family member B
chr10	INTS9	-0.845	SUFU	0.000535411	102611652	102612150	Intron (ENST00000369902.8/51684, intron 8 of 11)	10	102590809	102599543	8735	1	51684	ENST00000471000.1	20843	ENSG00000107882	SUFU negative regulator of hedgehog signaling
chr10	INTS9	-0.845	FAM204A	0.000540707	118271713	118272211	Distal Intergenic	10	118310414	118311486	1073	2	63877	ENST00000467890.1	39275	ENSG00000165669	family with sequence similarity 204 member A
chr10	INTS9	-0.848	CPXM2	0.000498525	123981290	123981788	Distal Intergenic	10	123706207	123940267	234061	2	119587	ENST00000368854.7	-41023	ENSG00000121898	carboxypeptidase X, M14 family member 2
chr10	INTS9	-0.853	LRMDA	0.000424264	76675901	76676399	Distal Intergenic	10	76556387	76557357	971	1	83938	ENST00000493690.1	119514	ENSG00000148655	leucine rich melanocyte differentiation associated
chr10	INTS9	-0.859	CACUL1	0.000339114	118645285	118645783	Distal Intergenic	10	118685959	118686781	823	2	143384	ENST00000490610.1	40998	ENSG00000151893	CDK2 associated cullin domain 1
chr10	INTS9	-0.859	MKX	0.00034933	27743592	27744090	Promoter (<=1kb)	10	27718563	27743545	24983	2	283078	ENST00000460919.2	-47	ENSG00000150051	mohawk homeobox
chr10	INTS9	-0.861	PPIF	0.000326944	79335104	79335602	Distal Intergenic	10	79347469	79351609	4141	1	10105	ENST00000498681.5	-11867	ENSG00000108179	peptidylprolyl isomerase F
chr10	INTS9	-0.861	NEBL	0.000327259	21261692	21262190	Intron (ENST00000675702.1/10529, intron 1 of 8)	10	20780050	21293011	512962	2	10529	ENST00000675702.1	30821	ENSG00000078114	nebulette
chr10	INTS9	-0.862	CHST15	0.000307981	124093421	124093919	Promoter (<=1kb)	10	124007668	124093598	85931	2	51363	ENST00000435907.6	0	ENSG00000182022	carbohydrate sulfotransferase 15
chr10	INTS9	-0.862	PPIF	0.000314966	79335650	79336148	Distal Intergenic	10	79347469	79351609	4141	1	10105	ENST00000498681.5	-11321	ENSG00000108179	peptidylprolyl isomerase F
chr10	INTS9	-0.866	GPAM	0.000268947	111821873	111822371	Intron (ENST00000656217.1/ENST00000656217.1, intron 2 of 2)	10	112153870	112183710	29841	2	57678	ENST00000369425.5	361339	ENSG00000119927	glycerol-3-phosphate acyltransferase, mitochondrial
chr10	INTS9	-0.867	CHST15	0.000264357	124092738	124093236	Promoter (<=1kb)	10	124007668	124092454	84787	2	51363	ENST00000346248.7	-284	ENSG00000182022	carbohydrate sulfotransferase 15
chr10	INTS9	-0.869	MKX	0.000239668	27679921	27680419	Intron (ENST00000419761.6/283078, intron 5 of 6)	10	27718563	27743545	24983	2	283078	ENST00000460919.2	63126	ENSG00000150051	mohawk homeobox
chr10	INTS9	-0.869	MKX-AS1	0.000241112	27744422	27744920	Promoter (<=1kb)	10	27744786	27767794	23009	1	101929202	ENST00000419777.1	0	NA	MKX antisense RNA 1
chr10	INTS9	-0.869	FAM204A	0.000245411	118272257	118272755	Distal Intergenic	10	118310414	118311486	1073	2	63877	ENST00000467890.1	38731	ENSG00000165669	family with sequence similarity 204 member A
chr10	INTS9	-0.874	BAG3	0.00020108	119651070	119651568	Promoter (<=1kb)	10	119651380	119677819	26440	1	9531	ENST00000369085.8	0	ENSG00000151929	BAG cochaperone 3
chr10	INTS9	-0.876	INPP5A	0.000187394	132746648	132747146	Intron (ENST00000368594.8/3632, intron 9 of 15)	10	132765824	132782405	16582	1	3632	ENST00000445580.1	-18678	ENSG00000068383	inositol polyphosphate-5-phosphatase A
chr10	INTS9	-0.88	LOC101927692	0.000157737	114764553	114765051	Promoter (<=1kb)	10	114764788	114779903	15116	1	101927692	ENST00000436932.1	0	ENSG00000228484	uncharacterized LOC101927692
chr10	INTS9	-0.88	LINC02870	0.000159664	132464030	132464528	Distal Intergenic	10	132445189	132449408	4220	1	170393	ENST00000392630.7	18841	NA	long intergenic non-protein coding RNA 2870
chr10	INTS9	-0.884	NEBL-AS1	0.000133423	21173928	21174426	Promoter (<=1kb)	10	21174014	21175048	1035	1	100128511	ENST00000439097.1	0	ENSG00000231920	NEBL antisense RNA 1
chr10	INTS9	-0.887	NEBL	0.000119799	21262195	21262693	Intron (ENST00000675702.1/10529, intron 1 of 8)	10	20780050	21293011	512962	2	10529	ENST00000675702.1	30318	ENSG00000078114	nebulette
chr10	INTS9	-0.887	MKX	0.000121428	27742965	27743463	Promoter (<=1kb)	10	27718563	27743545	24983	2	283078	ENST00000460919.2	82	ENSG00000150051	mohawk homeobox
chr10	INTS9	-0.893	FRMD4A	9.33044e-05	14250589	14251087	Intron (ENST00000357447.7/55691, intron 2 of 24)	10	13858847	14174363	315517	2	55691	ENST00000649423.1	-76226	ENSG00000151474	FERM domain containing 4A
chr10	INTS9	-0.91	MKX	4.03953e-05	27742044	27742542	Promoter (1-2kb)	10	27718563	27743545	24983	2	283078	ENST00000460919.2	1003	ENSG00000150051	mohawk homeobox
chr10	INTS9	-0.911	OLMALINC	3.75235e-05	100362467	100362965	3' UTR	10	100373099	100383372	10274	1	90271	ENST00000668904.1	-10134	ENSG00000235823	oligodendrocyte maturation-associated long intergenic non-coding RNA
chr10	INTS9	-0.917	CACUL1	2.75905e-05	118668176	118668674	Distal Intergenic	10	118685959	118686781	823	2	143384	ENST00000490610.1	18107	ENSG00000151893	CDK2 associated cullin domain 1
chr10	INTS9	-0.921	CHST15	2.10559e-05	124138578	124139076	Distal Intergenic	10	124007668	124093598	85931	2	51363	ENST00000435907.6	-44980	ENSG00000182022	carbohydrate sulfotransferase 15
chr11	INTS9	0.934	TP53AIP1	8.83837e-06	128939498	128939996	Promoter (1-2kb)	11	128935591	128937818	2228	2	63970	ENST00000530777.5	-1680	ENSG00000120471	tumor protein p53 regulated apoptosis inducing protein 1
chr11	INTS9	0.911	FAM111B	3.80923e-05	59106837	59107335	Promoter (<=1kb)	11	59107185	59127410	20226	1	374393	ENST00000411426.1	0	ENSG00000189057	FAM111 trypsin like peptidase B
chr11	INTS9	0.902	IGSF9B	6.14641e-05	133934667	133935165	Promoter (2-3kb)	11	133922576	133938100	15525	2	22997	ENST00000527648.2	2935	ENSG00000080854	immunoglobulin superfamily member 9B
chr11	INTS9	0.9	SLC22A18	6.48797e-05	2898616	2899114	Promoter (<=1kb)	11	2899721	2925246	25526	1	5002	ENST00000347936.6	-607	ENSG00000110628	solute carrier family 22 member 18
chr11	INTS9	0.887	LOC100129203	0.000118974	95335944	95336442	Distal Intergenic	11	95232571	95234104	1534	1	100129203	ENST00000543573.1	103373	NA	uncharacterized LOC100129203
chr11	INTS9	0.885	TEAD1	0.000132701	12724190	12724688	Intron (ENST00000527636.7/7003, intron 2 of 12)	11	12675503	12939065	263563	1	7003	ENST00000527575.6	48687	ENSG00000187079	TEA domain transcription factor 1
chr11	INTS9	0.884	PHLDB1	0.00013697	118652559	118653057	Promoter (1-2kb)	11	118650601	118657490	6890	1	23187	ENST00000620788.1	1958	ENSG00000019144	pleckstrin homology like domain family B member 1
chr11	INTS9	0.883	FEZ1	0.000143526	125481436	125481934	Promoter (<=1kb)	11	125445753	125481597	35845	2	9638	ENST00000527350.5	0	ENSG00000149557	fasciculation and elongation protein zeta 1
chr11	INTS9	0.872	KIRREL3	0.000218521	126465479	126465977	Intron (ENST00000525144.7/84623, intron 5 of 16)	11	126429179	126440882	11704	2	84623	ENST00000532647.1	-24597	ENSG00000149571	kirre like nephrin family adhesion molecule 3
chr11	INTS9	0.868	LRRC4C	0.00025172	40329121	40329619	Intron (ENST00000528697.6/57689, intron 3 of 6)	11	40114205	40319730	205526	2	57689	ENST00000619527.4	-9391	ENSG00000148948	leucine rich repeat containing 4C
chr11	INTS9	0.856	JAM3	0.000385144	134124807	134125305	Promoter (1-2kb)	11	134126339	134144996	18658	1	83700	ENST00000524969.5	-1034	ENSG00000166086	junctional adhesion molecule 3
chr11	INTS9	0.855	OSBPL5	0.000394138	3095629	3096127	Promoter (<=1kb)	11	3087116	3094879	7764	2	114879	ENST00000478260.5	-750	ENSG00000021762	oxysterol binding protein like 5
chr11	INTS9	0.852	MAML2	0.000430741	96155934	96156432	Intron (ENST00000524717.6/84441, intron 1 of 4)	11	95978755	96093520	114766	2	84441	ENST00000618849.1	-62414	ENSG00000184384	mastermind like transcriptional coactivator 2
chr11	INTS9	0.852	PIWIL4-AS1	0.000437585	94732023	94732521	Intron (ENST00000299004.13/154810, intron 2 of 4)	11	94545330	94740269	194940	2	105369438	ENST00000536540.5	7748	ENSG00000255929	PIWIL4 antisense RNA 1
chr11	INTS9	0.848	MIR1260B	0.000493122	96243113	96243611	Intron (ENST00000524717.6/84441, intron 1 of 4)	11	96341438	96341526	89	1	100422991	ENST00000582890.3	-97827	ENSG00000266192	microRNA 1260b
chr11	INTS9	0.846	CDC42EP2	0.000529986	65305579	65306077	3' UTR	11	65314866	65322417	7552	1	10435	ENST00000279249.3	-8789	ENSG00000149798	CDC42 effector protein 2
chr11	INTS9	0.846	LOC101929427	0.000531602	126718025	126718523	Intron (ENST00000525144.7/84623, intron 1 of 16)	11	126656086	126682104	26019	1	101929427	ENST00000534620.1	61939	ENSG00000254607	uncharacterized LOC101929427
chr11	INTS9	0.845	GRIK4	0.000533681	120710259	120710757	Intron (ENST00000638419.1/2900, intron 3 of 20)	11	120575799	120815438	239640	1	2900	ENST00000526536.1	134460	ENSG00000149403	glutamate ionotropic receptor kainate type subunit 4
chr11	INTS9	0.843	ACER3	0.000568447	76885355	76885853	Intron (ENST00000534206.5/55331, intron 1 of 9)	11	76860950	77022925	161976	1	55331	ENST00000278544.9	24405	ENSG00000078124	alkaline ceramidase 3
chr11	INTS9	0.843	ABTB2	0.000579696	34266290	34266788	Intron (ENST00000435224.3/25841, intron 1 of 16)	11	34173174	34242545	69372	2	25841	ENST00000530814.1	-23745	ENSG00000166016	ankyrin repeat and BTB domain containing 2
chr11	INTS9	0.84	CAPN5	0.000623716	77054938	77055436	Distal Intergenic	11	77066961	77125618	58658	1	726	ENST00000531028.2	-11525	ENSG00000149260	calpain 5
chr11	INTS9	0.84	TSKU-AS1	0.00062504	76782918	76783416	Promoter (<=1kb)	11	76782581	76783062	482	2	101928837	ENST00000528075.1	0	ENSG00000255100	TSKU antisense RNA 1
chr11	INTS9	0.838	PRSS23	0.000662469	86741814	86742312	Intron (ENST00000532979.1/ENST00000532979.1, intron 1 of 4)	11	86791059	86808106	17048	1	11098	ENST00000527521.1	-48747	ENSG00000150687	serine protease 23
chr11	INTS9	0.836	RCOR2	0.000707013	63908490	63908988	3' UTR	11	63911955	63912307	353	2	283248	ENST00000473926.2	3319	ENSG00000167771	REST corepressor 2
chr11	INTS9	0.833	NTM	0.000765234	131977170	131977668	Intron (ENST00000374791.7/50863, intron 2 of 7)	11	131911468	132315070	403603	1	50863	ENST00000374784.5	65702	ENSG00000182667	neurotrimin
chr11	INTS9	0.825	LINC02550	0.000943478	111011119	111011617	Distal Intergenic	11	111091932	111097357	5426	2	105369490	ENST00000603154.1	85740	ENSG00000271584	long intergenic non-protein coding RNA 2550
chr11	INTS9	0.825	GRIK4	0.000951173	120641284	120641782	Intron (ENST00000638419.1/2900, intron 1 of 20)	11	120575799	120815438	239640	1	2900	ENST00000526536.1	65485	ENSG00000149403	glutamate ionotropic receptor kainate type subunit 4
chr11	INTS9	0.825	LINC02702	0.000968404	116311186	116311684	Distal Intergenic	11	116639422	116658252	18831	1	101929011	ENST00000444123.5	-327738	ENSG00000237937	long intergenic non-protein coding RNA 2702
chr11	INTS9	0.823	CAPN5	0.000997381	77053916	77054414	Distal Intergenic	11	77066961	77125618	58658	1	726	ENST00000531028.2	-12547	ENSG00000149260	calpain 5
chr11	INTS9	-0.824	SLC29A2	0.000972795	66371604	66372102	Promoter (<=1kb)	11	66362521	66371760	9240	2	3177	ENST00000357440.7	0	ENSG00000174669	solute carrier family 29 member 2
chr11	INTS9	-0.824	CD44	0.000977465	35233567	35234065	Distal Intergenic	11	35219344	35229789	10446	1	960	ENST00000525469.1	14223	ENSG00000026508	CD44 molecule (Indian blood group)
chr11	INTS9	-0.824	COLCA1	0.000981064	111324365	111324863	Distal Intergenic	11	111293450	111305498	12049	2	399948	ENST00000669257.1	-18867	ENSG00000196167	colorectal cancer associated 1
chr11	INTS9	-0.824	PIK3C2A	0.000982453	17207239	17207737	Promoter (<=1kb)	11	17077730	17207920	130191	2	5286	ENST00000531428.1	183	ENSG00000011405	phosphatidylinositol-4-phosphate 3-kinase catalytic subunit type 2 alpha
chr11	INTS9	-0.825	NAV2	0.000947299	19311291	19311789	Distal Intergenic	11	19350724	20121598	770875	1	89797	ENST00000360655.8	-38935	ENSG00000166833	neuron navigator 2
chr11	INTS9	-0.825	MIR4486	0.00094968	19563974	19564472	Intron (ENST00000360655.8/89797, intron 1 of 37)	11	19575310	19575372	63	1	100616118	ENST00000578325.1	-10838	ENSG00000265210	microRNA 4486
chr11	INTS9	-0.826	CRY2	0.000923853	45846467	45846965	Promoter (<=1kb)	11	45847118	45881233	34116	1	1408	ENST00000417225.6	-153	ENSG00000121671	cryptochrome circadian regulator 2
chr11	INTS9	-0.827	WNT11	0.000893723	76234618	76235116	Distal Intergenic	11	76186325	76206502	20178	2	7481	ENST00000322563.8	-28116	ENSG00000085741	Wnt family member 11
chr11	INTS9	-0.827	MIR4486	0.000894842	19605881	19606379	Intron (ENST00000360655.8/89797, intron 1 of 37)	11	19575310	19575372	63	1	100616118	ENST00000578325.1	30571	ENSG00000265210	microRNA 4486
chr11	INTS9	-0.827	MALAT1	0.000895222	65498779	65499277	Promoter (1-2kb)	11	65497762	65506469	8708	1	378938	ENST00000534336.1	1017	ENSG00000251562	metastasis associated lung adenocarcinoma transcript 1
chr11	INTS9	-0.828	CRY2	0.000871499	45851927	45852425	Intron (ENST00000417225.6/1408, intron 1 of 11)	11	45847478	45862115	14638	1	1408	ENST00000473199.5	4449	ENSG00000121671	cryptochrome circadian regulator 2
chr11	INTS9	-0.828	TUB	0.000871905	8018388	8018886	Promoter (<=1kb)	11	8019244	8101780	82537	1	7275	ENST00000534099.5	-358	ENSG00000166402	TUB bipartite transcription factor
chr11	INTS9	-0.828	SLC1A2	0.000879434	35275676	35276174	Intron (ENST00000278379.9/6506, intron 9 of 10)	11	35254421	35265745	11325	2	6506	ENST00000464522.2	-9931	ENSG00000110436	solute carrier family 1 member 2
chr11	INTS9	-0.828	GRAMD1B	0.000890225	123560016	123560514	Promoter (<=1kb)	11	123560262	123619481	59220	1	57476	ENST00000532581.5	0	ENSG00000023171	GRAM domain containing 1B
chr11	INTS9	-0.828	KCNQ1OT1	0.000891188	2699087	2699585	Promoter (<=1kb)	11	2608328	2699994	91667	2	10984	ENST00000597346.1	409	ENSG00000269821	KCNQ1 opposite strand/antisense transcript 1
chr11	INTS9	-0.829	NAV2	0.000853852	19730328	19730826	Intron (ENST00000360655.8/89797, intron 1 of 37)	11	19713597	20118574	404978	1	89797	ENST00000396087.7	16731	ENSG00000166833	neuron navigator 2
chr11	INTS9	-0.829	MYO7A	0.000856975	77183368	77183866	Promoter (<=1kb)	11	77184686	77191187	6502	1	4647	ENST00000467137.1	-820	ENSG00000137474	myosin VIIA
chr11	INTS9	-0.829	EED	0.000861294	86226959	86227457	Distal Intergenic	11	86244753	86278707	33955	1	8726	ENST00000528180.5	-17296	ENSG00000074266	embryonic ectoderm development
chr11	INTS9	-0.83	MIR100HG	0.000827759	122080975	122081473	Intron (ENST00000660311.1/399959, intron 3 of 4)	11	122028378	122070156	41779	2	399959	ENST00000531470.3	-10819	ENSG00000255248	mir-100-let-7a-2-mir-125b-1 cluster host gene
chr11	INTS9	-0.831	PLEKHA7	0.000805873	16925385	16925883	Intron (ENST00000531066.6/144100, intron 3 of 26)	11	16854889	16881619	26731	2	144100	ENST00000528637.5	-43766	ENSG00000166689	pleckstrin homology domain containing A7
chr11	INTS9	-0.832	GRIK4	0.000792265	120744284	120744782	Intron (ENST00000638419.1/2900, intron 3 of 20)	11	120858240	120862034	3795	1	2900	ENST00000527130.5	-113458	ENSG00000149403	glutamate ionotropic receptor kainate type subunit 4
chr11	INTS9	-0.832	CD44	0.000793423	35138265	35138763	Promoter (<=1kb)	11	35138882	35177110	38229	1	960	ENST00000526025.2	-119	ENSG00000026508	CD44 molecule (Indian blood group)
chr11	INTS9	-0.833	LINC02683	0.000760638	13929483	13929981	Distal Intergenic	11	13921450	13924863	3414	2	101928132	ENST00000532065.1	-4620	ENSG00000254438	long intergenic non-protein coding RNA 2683
chr11	INTS9	-0.833	MYO7A	0.000770043	77178939	77179437	Promoter (<=1kb)	11	77179825	77215238	35414	1	4647	ENST00000458169.2	-388	ENSG00000137474	myosin VIIA
chr11	INTS9	-0.835	STIM1	0.000717685	3969763	3970261	Intron (ENST00000525403.5/6786, intron 2 of 4)	11	3989162	4070064	80903	1	6786	ENST00000526771.5	-18901	ENSG00000167323	stromal interaction molecule 1
chr11	INTS9	-0.837	LRRC55	0.000677328	57204964	57205462	Distal Intergenic	11	57181953	57191717	9765	1	219527	ENST00000497933.3	23011	ENSG00000183908	leucine rich repeat containing 55
chr11	INTS9	-0.84	HEPACAM	0.000618833	124942907	124943405	Distal Intergenic	11	124924615	124936412	11798	2	220296	ENST00000528971.1	-6495	ENSG00000165478	hepatic and glial cell adhesion molecule
chr11	INTS9	-0.84	SORL1	0.000626323	121452021	121452519	Promoter (<=1kb)	11	121452314	121633763	181450	1	6653	ENST00000260197.12	0	ENSG00000137642	sortilin related receptor 1
chr11	INTS9	-0.84	RRAS2	0.000626326	14300663	14301161	Intron (ENST00000256196.9/22800, intron 1 of 5)	11	14277964	14295859	17896	2	22800	ENST00000414023.6	-4804	ENSG00000133818	RAS related 2
chr11	INTS9	-0.841	USP2	0.000601224	119362320	119362818	Promoter (1-2kb)	11	119358665	119363914	5250	2	9099	ENST00000532613.1	1096	ENSG00000036672	ubiquitin specific peptidase 2
chr11	INTS9	-0.841	MIR548K	0.000612154	70290353	70290851	Intron (ENST00000253925.12/8500, intron 2 of 27)	11	70283955	70284070	116	1	100313770	ENST00000408406.1	6398	ENSG00000221333	microRNA 548k
chr11	INTS9	-0.842	NAV2	0.000584297	19931704	19932202	Promoter (<=1kb)	11	19931765	19933719	1955	1	89797	ENST00000528008.1	0	ENSG00000166833	neuron navigator 2
chr11	INTS9	-0.843	SC5D	0.000576394	121321587	121322085	Distal Intergenic	11	121305750	121307843	2094	1	6309	ENST00000527183.1	15837	ENSG00000109929	sterol-C5-desaturase
chr11	INTS9	-0.844	SOX6	0.000561749	16606175	16606673	Promoter (<=1kb)	11	16318026	16605991	287966	2	55553	ENST00000533658.5	-184	ENSG00000110693	SRY-box transcription factor 6
chr11	INTS9	-0.846	RAB3IL1	0.000522313	61917341	61917839	Promoter (<=1kb)	11	61897301	61917566	20266	2	5866	ENST00000394836.7	0	ENSG00000167994	RAB3A interacting protein like 1
chr11	INTS9	-0.846	APLNR	0.00052667	57224073	57224571	Distal Intergenic	11	57233593	57237201	3609	2	187	ENST00000606794.1	12630	ENSG00000134817	apelin receptor
chr11	INTS9	-0.847	COPB1	0.000500457	14500310	14500808	Promoter (<=1kb)	11	14493737	14500027	6291	2	1315	ENST00000534771.1	-283	ENSG00000129083	COPI coat complex subunit beta 1
chr11	INTS9	-0.847	LOC100132078	0.000508383	111417722	111418220	Promoter (<=1kb)	11	111414242	111418186	3945	2	100132078	ENST00000528614.1	0	ENSG00000255428	uncharacterized LOC100132078
chr11	INTS9	-0.848	USP2-AS1	0.000490865	119366872	119367370	Promoter (<=1kb)	11	119367438	119413071	45634	1	100499227	ENST00000668500.1	-68	NA	USP2 antisense RNA 1 (head to head)
chr11	INTS9	-0.848	SPON1	0.000494042	13955777	13956275	Distal Intergenic	11	13962723	14268133	305411	1	10418	ENST00000576479.4	-6448	ENSG00000262655	spondin 1
chr11	INTS9	-0.849	SPTY2D1OS	0.000478974	18588496	18588994	Promoter (<=1kb)	11	18588781	18603918	15138	1	100506540	ENST00000636313.1	0	ENSG00000247595	SPTY2D1 opposite strand
chr11	INTS9	-0.849	LOC100506258	0.000479679	7512805	7513303	Promoter (<=1kb)	11	7426262	7513113	86852	2	100506258	ENST00000671315.1	0	ENSG00000251364	uncharacterized LOC100506258
chr11	INTS9	-0.851	AMPD3	0.000454	10478744	10479242	Promoter (2-3kb)	11	10481883	10485021	3139	1	272	ENST00000531227.1	-2641	ENSG00000133805	adenosine monophosphate deaminase 3
chr11	INTS9	-0.852	TTC17	0.00043229	43459215	43459713	Intron (ENST00000039989.9/55761, intron 21 of 23)	11	43451180	43493961	42782	1	55761	ENST00000418561.2	8035	ENSG00000052841	tetratricopeptide repeat domain 17
chr11	INTS9	-0.852	LINC02683	0.000435428	13942367	13942865	Distal Intergenic	11	13921450	13924863	3414	2	101928132	ENST00000532065.1	-17504	ENSG00000254438	long intergenic non-protein coding RNA 2683
chr11	INTS9	-0.853	SORL1	0.000421751	121625944	121626442	Promoter (<=1kb)	11	121626201	121629693	3493	1	6653	ENST00000527649.1	0	ENSG00000137642	sortilin related receptor 1
chr11	INTS9	-0.853	SOX6	0.000422431	16604884	16605382	Promoter (<=1kb)	11	16318026	16605991	287966	2	55553	ENST00000533658.5	609	ENSG00000110693	SRY-box transcription factor 6
chr11	INTS9	-0.854	USH1C	0.000411395	17529649	17530147	Intron (ENST00000526313.5/10083, intron 4 of 19)	11	17493897	17533510	39614	2	10083	ENST00000527720.5	3363	ENSG00000006611	USH1 protein network component harmonin
chr11	INTS9	-0.855	IRAG1	0.00039917	10674815	10675313	Intron (ENST00000547195.5/10335, intron 1 of 18)	11	10632028	10693514	61487	2	10335	ENST00000529547.1	18201	ENSG00000072952	inositol 1,4,5-triphosphate receptor associated 1
chr11	INTS9	-0.856	HEPACAM	0.000383952	124929185	124929683	Intron (ENST00000298251.5/220296, intron 1 of 6)	11	124923615	124924926	1312	2	220296	ENST00000526273.1	-4259	ENSG00000165478	hepatic and glial cell adhesion molecule
chr11	INTS9	-0.857	MIR4491	0.000366178	111329776	111330274	Distal Intergenic	11	111347757	111347824	68	1	100616330	ENST00000581087.1	-17483	ENSG00000264032	microRNA 4491
chr11	INTS9	-0.857	LINC02751	0.000371257	15651727	15652225	Intron (ENST00000532242.2/105376569, intron 2 of 3)	11	15605484	15705376	99893	1	105376569	ENST00000532242.2	46243	ENSG00000254946	long intergenic non-protein coding RNA 2751
chr11	INTS9	-0.857	BBOX1	0.000374378	27040331	27040829	Promoter (<=1kb)	11	27040725	27127675	86951	1	8424	ENST00000529202.5	0	ENSG00000129151	gamma-butyrobetaine hydroxylase 1
chr11	INTS9	-0.858	MIR4299	0.000351853	11641486	11641984	Distal Intergenic	11	11656651	11656722	72	2	100423026	ENST00000577899.1	14738	ENSG00000266645	microRNA 4299
chr11	INTS9	-0.86	RELA	0.00033424	65663625	65664123	Promoter (<=1kb)	11	65653602	65663090	9489	2	5970	ENST00000308639.13	-535	ENSG00000173039	RELA proto-oncogene, NF-kB subunit
chr11	INTS9	-0.86	LUZP2	0.000334871	24064245	24064743	Distal Intergenic	11	24496970	24893337	396368	1	338645	ENST00000531187.5	-432227	ENSG00000187398	leucine zipper protein 2
chr11	INTS9	-0.86	GALNT18	0.000338742	11604328	11604826	Intron (ENST00000227756.5/374378, intron 1 of 10)	11	11475177	11621758	146582	2	374378	ENST00000526064.1	16932	ENSG00000110328	polypeptide N-acetylgalactosaminyltransferase 18
chr11	INTS9	-0.861	MIR4694	0.000316641	19756716	19757214	Promoter (2-3kb)	11	19760004	19760083	80	2	100616426	ENST00000578534.1	2869	ENSG00000264309	microRNA 4694
chr11	INTS9	-0.863	IRAG1	0.000295743	10625816	10626314	3' UTR	11	10609761	10633984	24224	2	10335	ENST00000533631.1	7670	ENSG00000072952	inositol 1,4,5-triphosphate receptor associated 1
chr11	INTS9	-0.866	KCTD21-AS1	0.000270845	78159212	78159710	Intron (ENST00000662186.1/100289388, intron 2 of 2)	11	78167181	78173894	6714	1	100289388	ENST00000528468.1	-7471	ENSG00000246174	KCTD21 antisense RNA 1
chr11	INTS9	-0.867	SOX6	0.000260943	16606775	16607273	Promoter (<=1kb)	11	16465781	16607727	141947	2	55553	ENST00000525835.5	454	ENSG00000110693	SRY-box transcription factor 6
chr11	INTS9	-0.868	SPON1	0.000253502	14124864	14125362	Intron (ENST00000576479.4/10418, intron 5 of 15)	11	14262447	14265999	3553	1	10418	ENST00000591785.1	-137085	ENSG00000262655	spondin 1
chr11	INTS9	-0.869	ARHGAP42	0.000242621	100575358	100575856	Distal Intergenic	11	100687288	100993941	306654	1	143872	ENST00000298815.13	-111432	ENSG00000165895	Rho GTPase activating protein 42
chr11	INTS9	-0.87	SMCO4	0.000232557	93537010	93537508	Promoter (<=1kb)	11	93478941	93537915	58975	2	56935	ENST00000527149.5	407	ENSG00000166002	single-pass membrane protein with coiled-coil domains 4
chr11	INTS9	-0.871	ARHGEF17	0.000228995	73307195	73307693	Promoter (<=1kb)	11	73308276	73369388	61113	1	9828	ENST00000263674.4	-583	ENSG00000110237	Rho guanine nucleotide exchange factor 17
chr11	INTS9	-0.872	DKK3	0.000214638	12008385	12008883	Promoter (<=1kb)	11	11963106	12008630	45525	2	27122	ENST00000527132.1	0	ENSG00000050165	dickkopf WNT signaling pathway inhibitor 3
chr11	INTS9	-0.884	LINC00900	0.000134369	115699261	115699759	Intron (ENST00000539305.1/ENST00000539305.1, intron 2 of 2)	11	115757717	115760186	2470	2	283143	ENST00000537070.1	60427	NA	long intergenic non-protein coding RNA 900
chr11	INTS9	-0.886	CD44	0.000122689	35139443	35139941	Promoter (<=1kb)	11	35139306	35223320	84015	1	960	ENST00000442151.6	137	ENSG00000026508	CD44 molecule (Indian blood group)
chr11	INTS9	-0.888	NTM	0.000115863	132078140	132078638	Intron (ENST00000374791.7/50863, intron 2 of 7)	11	132141011	132314703	173693	1	50863	ENST00000467255.5	-62373	ENSG00000182667	neurotrimin
chr11	INTS9	-0.889	LRRC55	0.000112091	57167367	57167865	Distal Intergenic	11	57181747	57191714	9968	1	219527	ENST00000652194.1	-13882	ENSG00000183908	leucine rich repeat containing 55
chr11	INTS9	-0.891	GRAMD1B	0.000100051	123567424	123567922	Intron (ENST00000638157.1/57476, intron 2 of 20)	11	123560277	123609902	49626	1	57476	ENST00000534764.1	7147	ENSG00000023171	GRAM domain containing 1B
chr11	INTS9	-0.892	CHST1	9.4506e-05	45655166	45655664	Intron (ENST00000308064.7/8534, intron 1 of 3)	11	45651233	45665594	14362	2	8534	ENST00000531322.1	9930	ENSG00000175264	carbohydrate sulfotransferase 1
chr11	INTS9	-0.892	MIR548K	9.7389e-05	70281275	70281773	Promoter (2-3kb)	11	70283955	70284070	116	1	100313770	ENST00000408406.1	-2182	ENSG00000221333	microRNA 548k
chr11	INTS9	-0.894	MIR4299	8.78137e-05	11640970	11641468	Distal Intergenic	11	11656651	11656722	72	2	100423026	ENST00000577899.1	15254	ENSG00000266645	microRNA 4299
chr11	INTS9	-0.899	LOC100507384	7.06548e-05	45744997	45745495	Exon (ENST00000655705.1/100507384, exon 5 of 5)	11	45723515	45736285	12771	1	100507384	ENST00000660407.1	21482	ENSG00000254519	uncharacterized LOC100507384
chr11	INTS9	-0.899	SC5D	7.08621e-05	121367464	121367962	Distal Intergenic	11	121305750	121307843	2094	1	6309	ENST00000527183.1	61714	ENSG00000109929	sterol-C5-desaturase
chr11	INTS9	-0.9	C11orf49	6.51769e-05	47134271	47134769	Promoter (2-3kb)	11	47137696	47155952	18257	1	79096	ENST00000529980.5	-2927	ENSG00000149179	chromosome 11 open reading frame 49
chr11	INTS9	-0.905	CHST1	5.25807e-05	45665429	45665927	Promoter (<=1kb)	11	45647689	45665622	17934	2	8534	ENST00000308064.7	0	ENSG00000175264	carbohydrate sulfotransferase 1
chr11	INTS9	-0.913	CHST1	3.45549e-05	45654164	45654662	Intron (ENST00000308064.7/8534, intron 1 of 3)	11	45651233	45665594	14362	2	8534	ENST00000531322.1	10932	ENSG00000175264	carbohydrate sulfotransferase 1
chr11	INTS9	-0.916	LINC02716	2.81918e-05	45771192	45771690	Promoter (<=1kb)	11	45771432	45772358	927	1	374387	ENST00000378779.4	0	ENSG00000205106	long intergenic non-protein coding RNA 2716
chr11	INTS9	-0.916	APLNR	2.83096e-05	57230656	57231154	Distal Intergenic	11	57233593	57237201	3609	2	187	ENST00000606794.1	6047	ENSG00000134817	apelin receptor
chr11	INTS9	-0.926	NAV2	1.58125e-05	19903469	19903967	Intron (ENST00000360655.8/89797, intron 6 of 37)	11	19931765	19933719	1955	1	89797	ENST00000528008.1	-27798	ENSG00000166833	neuron navigator 2
chr12	INTS9	0.944	SCARB1	3.80933e-06	124696702	124697200	Distal Intergenic	12	124777873	124786493	8621	2	949	ENST00000545305.1	89293	ENSG00000073060	scavenger receptor class B member 1
chr12	INTS9	0.939	TIGAR	6.23929e-06	4320868	4321366	Promoter (<=1kb)	12	4321213	4360028	38816	1	57103	ENST00000179259.6	0	ENSG00000078237	TP53 induced glycolysis regulatory phosphatase
chr12	INTS9	0.925	CCND2	1.62698e-05	4283721	4284219	Intron (ENST00000676411.1/894, intron 4 of 5)	12	4278800	4285476	6677	1	894	ENST00000541542.1	4921	ENSG00000118971	cyclin D2
chr12	INTS9	0.913	CCND2	3.42695e-05	4289136	4289634	Exon (ENST00000536795.1/894, exon 2 of 2)	12	4278800	4285476	6677	1	894	ENST00000541542.1	10336	ENSG00000118971	cyclin D2
chr12	INTS9	0.907	BCAT1	4.56999e-05	24861730	24862228	Intron (ENST00000261192.12/586, intron 5 of 10)	12	24836447	24881398	44952	2	586	ENST00000612790.1	19170	ENSG00000060982	branched chain amino acid transaminase 1
chr12	INTS9	0.905	PPM1H	5.11044e-05	62711698	62712196	Intron (ENST00000228705.7/57460, intron 6 of 9)	12	62648574	62721020	72447	2	57460	ENST00000551214.5	8824	ENSG00000111110	protein phosphatase, Mg2+/Mn2+ dependent 1H
chr12	INTS9	0.899	CCND2	6.87199e-05	4286274	4286772	Intron (ENST00000676411.1/894, intron 4 of 5)	12	4278800	4285476	6677	1	894	ENST00000541542.1	7474	ENSG00000118971	cyclin D2
chr12	INTS9	0.898	IKBIP	7.39616e-05	98644283	98644781	Promoter (<=1kb)	12	98624249	98644788	20540	2	121457	ENST00000299157.5	7	ENSG00000166130	IKBKB interacting protein
chr12	INTS9	0.888	SCARB1	0.000116028	124753206	124753704	Distal Intergenic	12	124777873	124786493	8621	2	949	ENST00000545305.1	32789	ENSG00000073060	scavenger receptor class B member 1
chr12	INTS9	0.881	CCND2	0.00015261	4283186	4283684	Intron (ENST00000676411.1/894, intron 4 of 5)	12	4278800	4285476	6677	1	894	ENST00000541542.1	4386	ENSG00000118971	cyclin D2
chr12	INTS9	0.878	SCARB1	0.000174154	124681325	124681823	Distal Intergenic	12	124777873	124786493	8621	2	949	ENST00000545305.1	104670	ENSG00000073060	scavenger receptor class B member 1
chr12	INTS9	0.875	TUBA1C	0.000194392	49201820	49202318	Intron (ENST00000549554.1/ENST00000549554.1, intron 1 of 1)	12	49208546	49256489	47944	1	84790	ENST00000550574.1	-6228	ENSG00000167553	tubulin alpha 1c
chr12	INTS9	0.874	CCND2	0.000202573	4280759	4281257	Promoter (1-2kb)	12	4278800	4285476	6677	1	894	ENST00000541542.1	1959	ENSG00000118971	cyclin D2
chr12	INTS9	0.874	MIR4472-2	0.000205407	116459758	116460256	Distal Intergenic	12	116428252	116428318	67	2	100616309	ENST00000582069.1	-31440	ENSG00000264037	microRNA 4472-2
chr12	INTS9	0.872	CASC18	0.000217284	105713833	105714331	Intron (ENST00000548557.1/101929110, intron 1 of 2)	12	105706774	105742229	35456	1	101929110	ENST00000547465.1	7059	ENSG00000257859	cancer susceptibility 18
chr12	INTS9	0.865	KRR1	0.000281904	75705908	75706406	Intron (ENST00000552856.1/ENST00000552856.1, intron 2 of 4)	12	75506520	75511636	5117	2	11103	ENST00000550898.1	-194272	ENSG00000111615	KRR1 small subunit processome component homolog
chr12	INTS9	0.865	CCND2	0.000284129	4286961	4287459	Intron (ENST00000676411.1/894, intron 4 of 5)	12	4278800	4285476	6677	1	894	ENST00000541542.1	8161	ENSG00000118971	cyclin D2
chr12	INTS9	0.861	SCARB1	0.00032451	124678557	124679055	Distal Intergenic	12	124777873	124786493	8621	2	949	ENST00000545305.1	107438	ENSG00000073060	scavenger receptor class B member 1
chr12	INTS9	0.855	NCOR2	0.000389518	124636144	124636642	Distal Intergenic	12	124486374	124567589	81216	2	9612	ENST00000542565.1	-68555	ENSG00000196498	nuclear receptor corepressor 2
chr12	INTS9	0.854	CCND2	0.000413126	4292741	4293239	Intron (ENST00000676411.1/894, intron 5 of 5)	12	4278800	4285476	6677	1	894	ENST00000541542.1	13941	ENSG00000118971	cyclin D2
chr12	INTS9	0.853	TIGAR	0.000420912	4293850	4294348	Intron (ENST00000676411.1/894, intron 5 of 5)	12	4307763	4354549	46787	1	57103	ENST00000635110.1	-13415	ENSG00000078237	TP53 induced glycolysis regulatory phosphatase
chr12	INTS9	0.85	FLJ12825	0.000459388	54112280	54112778	Intron (ENST00000515617.1/440101, intron 1 of 1)	12	54106887	54122235	15349	1	440101	ENST00000651657.1	5393	ENSG00000248265	uncharacterized LOC440101
chr12	INTS9	0.849	SCARB1	0.000471429	124721747	124722245	Distal Intergenic	12	124777873	124786493	8621	2	949	ENST00000545305.1	64248	ENSG00000073060	scavenger receptor class B member 1
chr12	INTS9	0.844	CCND2	0.000549155	4269102	4269600	Promoter (<=1kb)	12	4269771	4305350	35580	1	894	ENST00000676411.1	-171	ENSG00000118971	cyclin D2
chr12	INTS9	0.844	BCAT1	0.00056352	24946882	24947380	Promoter (1-2kb)	12	24817809	24949043	131235	2	586	ENST00000539780.5	1663	ENSG00000060982	branched chain amino acid transaminase 1
chr12	INTS9	0.84	IFT81	0.000620906	110199525	110200023	Intron (ENST00000552912.5/28981, intron 14 of 18)	12	110203335	110218560	15226	1	28981	ENST00000550748.1	-3312	ENSG00000122970	intraflagellar transport 81
chr12	INTS9	0.839	CCND2	0.000649719	4269623	4270121	Promoter (<=1kb)	12	4269771	4305350	35580	1	894	ENST00000676411.1	0	ENSG00000118971	cyclin D2
chr12	INTS9	0.838	CCND2	0.000664013	4287630	4288128	Intron (ENST00000676411.1/894, intron 4 of 5)	12	4278800	4285476	6677	1	894	ENST00000541542.1	8830	ENSG00000118971	cyclin D2
chr12	INTS9	0.836	PHLDA1	0.000695429	75977880	75978378	Intron (ENST00000552856.1/ENST00000552856.1, intron 1 of 4)	12	76025447	76031604	6158	2	22822	ENST00000602540.5	53226	ENSG00000139289	pleckstrin homology like domain family A member 1
chr12	INTS9	0.836	CIT	0.000701254	119877125	119877623	Promoter (<=1kb)	12	119685791	119877288	191498	2	11113	ENST00000261833.11	0	ENSG00000122966	citron rho-interacting serine/threonine kinase
chr12	INTS9	0.836	MIR3198-2	0.000701478	54217715	54218213	Distal Intergenic	12	54231397	54231476	80	2	100616400	ENST00000577868.1	13263	ENSG00000283803	microRNA 3198-2
chr12	INTS9	0.836	CISTR	0.000702371	53798530	53799028	Intron (ENST00000663306.1/ENST00000663306.1, intron 1 of 4)	12	53746346	53757227	10882	2	102216268	ENST00000669269.1	-41303	NA	chondrogenesis-associated transcript
chr12	INTS9	0.833	ANKRD13A	0.00076491	110024444	110024942	Promoter (<=1kb)	12	110023619	110029604	5986	1	88455	ENST00000546476.1	825	ENSG00000076513	ankyrin repeat domain 13A
chr12	INTS9	0.833	PPFIBP1	0.000766517	27554620	27555118	Intron (ENST00000538433.5/8496, intron 1 of 4)	12	27538123	27635104	96982	1	8496	ENST00000535575.1	16497	ENSG00000110841	PPFIA binding protein 1
chr12	INTS9	0.831	MORN3	0.000809102	121679750	121680248	Distal Intergenic	12	121651392	121672631	21240	2	283385	ENST00000542364.1	-7119	ENSG00000139714	MORN repeat containing 3
chr12	INTS9	0.829	PPFIBP1	0.000847717	27553083	27553581	Intron (ENST00000538433.5/8496, intron 1 of 4)	12	27538123	27635104	96982	1	8496	ENST00000535575.1	14960	ENSG00000110841	PPFIA binding protein 1
chr12	INTS9	0.826	NEMP1	0.000920267	57085888	57086386	Promoter (1-2kb)	12	57070674	57088063	17390	2	23306	ENST00000553654.1	1677	ENSG00000166881	nuclear envelope integral membrane protein 1
chr12	INTS9	0.826	SCARB1	0.000930936	124727222	124727720	Distal Intergenic	12	124777873	124786493	8621	2	949	ENST00000545305.1	58773	ENSG00000073060	scavenger receptor class B member 1
chr12	INTS9	0.825	PPM1H	0.000963853	62738608	62739106	Intron (ENST00000228705.7/57460, intron 4 of 9)	12	62648574	62721020	72447	2	57460	ENST00000551214.5	-17588	ENSG00000111110	protein phosphatase, Mg2+/Mn2+ dependent 1H
chr12	INTS9	-0.827	LINC02393	0.000906179	127894167	127894665	Intron (ENST00000662498.1/400087, intron 1 of 1)	12	127881644	127898645	17002	1	400087	ENST00000614177.2	12523	ENSG00000256597	long intergenic non-protein coding RNA 2393
chr12	INTS9	-0.83	LMO3	0.000825598	16606340	16606838	Promoter (<=1kb)	12	16548421	16606800	58380	2	55885	ENST00000447609.5	0	ENSG00000048540	LIM domain only 3
chr12	INTS9	-0.832	TPCN1	0.000779143	113235896	113236394	Intron (ENST00000552642.5/53373, intron 1 of 3)	12	113244261	113296194	51934	1	53373	ENST00000392569.8	-7867	ENSG00000186815	two pore segment channel 1
chr12	INTS9	-0.834	PPP1R1A	0.000740452	54587339	54587837	Promoter (<=1kb)	12	54580255	54588515	8261	2	5502	ENST00000547826.2	678	ENSG00000135447	protein phosphatase 1 regulatory inhibitor subunit 1A
chr12	INTS9	-0.836	LMO3	0.000700508	16605754	16606252	Promoter (<=1kb)	12	16548372	16606162	57791	2	55885	ENST00000537304.6	0	ENSG00000048540	LIM domain only 3
chr12	INTS9	-0.836	DDX54	0.000704754	113185232	113185730	Promoter (<=1kb)	12	113157173	113185478	28306	2	79039	ENST00000306014.10	0	ENSG00000123064	DEAD-box helicase 54
chr12	INTS9	-0.837	BHLHE41	0.000693921	26124159	26124657	Promoter (<=1kb)	12	26123988	26124899	912	2	79365	ENST00000541271.1	242	ENSG00000123095	basic helix-loop-helix family member e41
chr12	INTS9	-0.838	MIR1827	0.000658867	100185427	100185925	Intron (ENST00000548404.6/ENST00000548404.6, intron 2 of 4)	12	100189884	100189949	66	1	100302217	ENST00000408549.2	-3959	ENSG00000221476	microRNA 1827
chr12	INTS9	-0.838	HSPB8	0.000667089	119180313	119180811	Promoter (<=1kb)	12	119181286	119194618	13333	1	26353	ENST00000676071.1	-475	ENSG00000152137	heat shock protein family B (small) member 8
chr12	INTS9	-0.838	DTX3	0.000667482	57603764	57604262	Promoter (<=1kb)	12	57604622	57609800	5179	1	196403	ENST00000548804.5	-360	ENSG00000178498	deltex E3 ubiquitin ligase 3
chr12	INTS9	-0.841	LMO3	0.000603192	16607881	16608379	Promoter (<=1kb)	12	16548373	16608214	59842	2	55885	ENST00000354662.5	0	ENSG00000048540	LIM domain only 3
chr12	INTS9	-0.841	ATF7IP	0.000605623	14211981	14212479	Distal Intergenic	12	14365632	14502935	137304	1	55729	ENST00000261168.8	-153153	ENSG00000171681	activating transcription factor 7 interacting protein
chr12	INTS9	-0.843	RASSF8	0.000573242	25976352	25976850	Promoter (2-3kb)	12	25973755	26069485	95731	1	11228	ENST00000542865.5	2597	ENSG00000123094	Ras association domain family member 8
chr12	INTS9	-0.843	CEP83	0.000579128	94296976	94297474	Exon (ENST00000258526.9/10154, exon 25 of 31)	12	94308827	94313178	4352	2	51134	ENST00000546783.1	15704	ENSG00000173588	centrosomal protein 83
chr12	INTS9	-0.844	EMP1	0.000549089	13189209	13189707	Distal Intergenic	12	13196723	13215281	18559	1	2012	ENST00000431267.2	-7016	ENSG00000134531	epithelial membrane protein 1
chr12	INTS9	-0.845	FRS2	0.000544425	69476353	69476851	Intron (ENST00000547219.5/10818, intron 1 of 6)	12	69470434	69569061	98628	1	10818	ENST00000550169.5	5919	ENSG00000166225	fibroblast growth factor receptor substrate 2
chr12	INTS9	-0.847	MIR135A2	0.000502641	97561910	97562408	Promoter (1-2kb)	12	97563812	97563911	100	1	406926	ENST00000384854.1	-1404	ENSG00000207586	microRNA 135a-2
chr12	INTS9	-0.847	ST8SIA1	0.000513952	22272533	22273031	Intron (ENST00000545524.5/6489, intron 1 of 4)	12	22201468	22268613	67146	2	6489	ENST00000545494.5	-3920	ENSG00000111728	ST8 alpha-N-acetyl-neuraminide alpha-2,8-sialyltransferase 1
chr12	INTS9	-0.849	LMO3	0.000475864	16604077	16604575	Promoter (<=1kb)	12	16560481	16604849	44369	2	55885	ENST00000545436.5	274	ENSG00000048540	LIM domain only 3
chr12	INTS9	-0.85	SSPN	0.000458581	26121122	26121620	Promoter (<=1kb)	12	26121991	26231014	109024	1	8082	ENST00000538142.5	-371	ENSG00000123096	sarcospan
chr12	INTS9	-0.855	SLC15A5	0.000392202	16165400	16165898	Distal Intergenic	12	16188485	16277685	89201	2	729025	ENST00000344941.3	111787	ENSG00000188991	solute carrier family 15 member 5
chr12	INTS9	-0.855	LMO3	0.000396092	16606874	16607372	Promoter (<=1kb)	12	16550810	16607006	56197	2	55885	ENST00000541764.5	0	ENSG00000048540	LIM domain only 3
chr12	INTS9	-0.856	BHLHE41	0.000384931	26125535	26126033	Promoter (<=1kb)	12	26120030	26125037	5008	2	79365	ENST00000242728.5	-498	ENSG00000123095	basic helix-loop-helix family member e41
chr12	INTS9	-0.858	FGD4	0.000356828	32609571	32610069	Intron (ENST00000534526.6/121512, intron 8 of 16)	12	32582379	32644751	62373	1	121512	ENST00000494977.1	27192	ENSG00000139132	FYVE, RhoGEF and PH domain containing 4
chr12	INTS9	-0.859	PIK3C2G	0.000346131	18483038	18483536	Intron (ENST00000676171.1/5288, intron 18 of 32)	12	18371181	18372715	1535	1	5288	ENST00000538458.1	111857	ENSG00000139144	phosphatidylinositol-4-phosphate 3-kinase catalytic subunit type 2 gamma
chr12	INTS9	-0.859	A2ML1	0.00034954	8823455	8823953	Promoter (<=1kb)	12	8823513	8834935	11423	1	144568	ENST00000537546.1	0	ENSG00000166535	alpha-2-macroglobulin like 1
chr12	INTS9	-0.86	RFC5	0.000333092	118023420	118023918	Promoter (<=1kb)	12	118024916	118027392	2477	1	5985	ENST00000472603.1	-998	ENSG00000111445	replication factor C subunit 5
chr12	INTS9	-0.86	MIR548Z	0.000337164	64625546	64626044	Promoter (2-3kb)	12	64622509	64622605	97	2	100500856	ENST00000584743.3	-2941	ENSG00000266016	microRNA 548z
chr12	INTS9	-0.86	SSPN	0.00033871	26120526	26121024	Promoter (<=1kb)	12	26121991	26231014	109024	1	8082	ENST00000538142.5	-967	ENSG00000123096	sarcospan
chr12	INTS9	-0.863	HSPB8	0.000305257	119178744	119179242	Promoter (<=1kb)	12	119178931	119194746	15816	1	26353	ENST00000281938.7	0	ENSG00000152137	heat shock protein family B (small) member 8
chr12	INTS9	-0.866	LMO3	0.000271553	16604831	16605329	Promoter (<=1kb)	12	16560481	16604849	44369	2	55885	ENST00000545436.5	0	ENSG00000048540	LIM domain only 3
chr12	INTS9	-0.868	BHLHE41	0.000252439	26124833	26125331	Promoter (<=1kb)	12	26120030	26125037	5008	2	79365	ENST00000242728.5	0	ENSG00000123095	basic helix-loop-helix family member e41
chr12	INTS9	-0.869	PLXNC1	0.000245596	94149705	94150203	Promoter (<=1kb)	12	94150832	94186765	35934	1	10154	ENST00000546733.1	-629	ENSG00000136040	plexin C1
chr12	INTS9	-0.87	ABCC9	0.000237982	21891653	21892151	Intron (ENST00000261200.8/10060, intron 12 of 37)	12	21805174	21910978	105805	2	10060	ENST00000544039.5	18827	ENSG00000069431	ATP binding cassette subfamily C member 9
chr12	INTS9	-0.871	KITLG	0.00022849	88579495	88579993	Promoter (<=1kb)	12	88494471	88580301	85831	2	4254	ENST00000646633.1	308	ENSG00000049130	KIT ligand
chr12	INTS9	-0.873	SSPN	0.000208286	26119350	26119848	Promoter (2-3kb)	12	26121991	26231014	109024	1	8082	ENST00000538142.5	-2143	ENSG00000123096	sarcospan
chr12	INTS9	-0.873	PLXNC1	0.000211616	94148978	94149476	Promoter (<=1kb)	12	94148577	94307675	159099	1	10154	ENST00000258526.9	401	ENSG00000136040	plexin C1
chr12	INTS9	-0.88	CHPT1	0.000157035	101713270	101713768	Promoter (<=1kb)	12	101714528	101723254	8727	1	56994	ENST00000552329.1	-760	ENSG00000111666	choline phosphotransferase 1
chr12	INTS9	-0.882	HVCN1	0.000149718	110699061	110699559	Intron (ENST00000546713.5/84329, intron 2 of 4)	12	110661235	110704950	43716	2	84329	ENST00000546713.5	5391	ENSG00000122986	hydrogen voltage gated channel 1
chr12	INTS9	-0.884	ABCC9	0.00013539	21881868	21882366	Intron (ENST00000539874.1/ENST00000539874.1, intron 3 of 3)	12	21805174	21910978	105805	2	10060	ENST00000544039.5	28612	ENSG00000069431	ATP binding cassette subfamily C member 9
chr12	INTS9	-0.887	PIK3C2G	0.000119957	18483643	18484141	Intron (ENST00000676171.1/5288, intron 18 of 32)	12	18371181	18372715	1535	1	5288	ENST00000538458.1	112462	ENSG00000139144	phosphatidylinositol-4-phosphate 3-kinase catalytic subunit type 2 gamma
chr12	INTS9	-0.887	LMO3	0.000121457	16603522	16604020	Promoter (<=1kb)	12	16560481	16604849	44369	2	55885	ENST00000545436.5	829	ENSG00000048540	LIM domain only 3
chr12	INTS9	-0.894	MGST1	8.90458e-05	16347427	16347925	Promoter (<=1kb)	12	16347645	16349106	1462	1	4257	ENST00000534835.5	0	ENSG00000008394	microsomal glutathione S-transferase 1
chr12	INTS9	-0.895	BCL7A	8.41855e-05	122023383	122023881	Promoter (1-2kb)	12	122021978	122044371	22394	1	605	ENST00000432926.2	1405	ENSG00000110987	BAF chromatin remodeling complex subunit BCL7A
chr12	INTS9	-0.895	LMO3	8.5652e-05	16602852	16603350	Promoter (<=1kb)	12	16600686	16602293	1608	2	55885	ENST00000538020.1	-559	ENSG00000048540	LIM domain only 3
chr12	INTS9	-0.896	PLXNC1	7.93072e-05	94150452	94150950	Promoter (<=1kb)	12	94150832	94186765	35934	1	10154	ENST00000546733.1	0	ENSG00000136040	plexin C1
chr12	INTS9	-0.903	MGST1	5.62016e-05	16386013	16386511	Intron (ENST00000539036.5/4257, intron 4 of 4)	12	16357511	16364260	6750	1	4257	ENST00000535624.1	28502	ENSG00000008394	microsomal glutathione S-transferase 1
chr12	INTS9	-0.908	TCTN1	4.54349e-05	110657652	110658150	Intron (ENST00000548312.5/84329, intron 4 of 7)	12	110647293	110649126	1834	1	79600	ENST00000481093.1	10359	ENSG00000204852	tectonic family member 1
chr12	INTS9	-0.913	LINC02412	3.45175e-05	93184076	93184574	Intron (ENST00000549930.1/643339, intron 1 of 2)	12	93175249	93180251	5003	1	102724933	ENST00000653145.1	8827	NA	long intergenic non-protein coding RNA 2412
chr12	INTS9	-0.929	A2ML1	1.28034e-05	8824000	8824498	Promoter (<=1kb)	12	8823513	8834935	11423	1	144568	ENST00000537546.1	487	ENSG00000166535	alpha-2-macroglobulin like 1
chr13	INTS9	0.87	WASF3	0.000231323	26531761	26532259	Distal Intergenic	13	26557683	26688948	131266	1	10810	ENST00000335327.6	-25424	ENSG00000132970	WASP family member 3
chr13	INTS9	0.869	LINC00458	0.000238963	54226881	54227379	Distal Intergenic	13	54127361	54142319	14959	2	100507428	ENST00000666992.1	-84562	ENSG00000234787	long intergenic non-protein coding RNA 458
chr13	INTS9	0.857	LINC00392	0.000363003	73556844	73557342	Intron (ENST00000649189.1/ENST00000649189.1, intron 2 of 5)	13	73564244	73588070	23827	1	100874155	ENST00000430033.1	-6902	NA	long intergenic non-protein coding RNA 392
chr13	INTS9	0.846	LINC00374	0.000529637	58619286	58619784	Distal Intergenic	13	58211697	58233117	21421	2	106144531	ENST00000454780.2	-386169	ENSG00000232954	long intergenic non-protein coding RNA 374
chr13	INTS9	0.845	ATP11A	0.000540701	112859682	112860180	Intron (ENST00000375630.6/23250, intron 23 of 28)	13	112851180	112851854	675	1	23250	ENST00000459011.2	8502	ENSG00000068650	ATPase phospholipid transporting 11A
chr13	INTS9	0.834	MCF2L	0.000756445	113022615	113023113	Promoter (1-2kb)	13	113024664	113034137	9474	1	23263	ENST00000486806.1	-1551	ENSG00000126217	MCF.2 cell line derived transforming sequence like
chr13	INTS9	0.833	FGF14-IT1	0.000764986	102240902	102241400	Intron (ENST00000376131.8/2259, intron 1 of 4)	13	102292687	102367399	74713	2	283480	ENST00000437115.2	125999	ENSG00000243319	FGF14 intronic transcript 1
chr13	INTS9	0.829	TEX26	0.000850096	31045752	31046250	Distal Intergenic	13	30956958	30975500	18543	1	122046	ENST00000530916.1	88794	ENSG00000175664	testis expressed 26
chr13	INTS9	0.828	LINC00327	0.000886513	23450249	23450747	Distal Intergenic	13	23465776	23486867	21092	1	100506697	ENST00000671576.1	-15029	ENSG00000232977	long intergenic non-protein coding RNA 327
chr13	INTS9	0.825	LINC00365	0.000943437	30033746	30034244	Distal Intergenic	13	30103178	30108868	5691	2	100874146	ENST00000413591.1	74624	ENSG00000224511	long intergenic non-protein coding RNA 365
chr13	INTS9	0.824	LRCH1	0.00098604	46578078	46578576	Intron (ENST00000311191.10/23143, intron 1 of 18)	13	46553200	46743595	190396	1	23143	ENST00000389798.7	24878	ENSG00000136141	leucine rich repeats and calponin homology domain containing 1
chr13	INTS9	-0.833	LINC00364	0.000768025	67408784	67409282	Distal Intergenic	13	67372387	67379976	7590	1	100874145	ENST00000415120.1	36397	ENSG00000230040	long intergenic non-protein coding RNA 364
chr13	INTS9	-0.834	RGCC	0.000755833	41467539	41468037	Intron (ENST00000379359.4/28984, intron 3 of 4)	13	41464115	41468844	4730	1	28984	ENST00000487837.1	3424	ENSG00000102760	regulator of cell cycle
chr13	INTS9	-0.837	WDFY2	0.000677102	51721476	51721974	Intron (ENST00000298125.7/115825, intron 5 of 11)	13	51739148	51753123	13976	1	115825	ENST00000460145.2	-17174	ENSG00000139668	WD repeat and FYVE domain containing 2
chr13	INTS9	-0.845	IFT88	0.000538813	20673876	20674374	Intron (ENST00000319980.10/8100, intron 26 of 27)	13	20663265	20671039	7775	1	8100	ENST00000470695.1	10611	ENSG00000032742	intraflagellar transport 88
chr13	INTS9	-0.846	CLYBL-AS1	0.000519464	99749515	99750013	Intron (ENST00000376355.7/171425, intron 1 of 7)	13	99726245	99728971	2727	2	101927465	ENST00000670609.1	-20544	ENSG00000234303	CLYBL antisense RNA 1
chr13	INTS9	-0.848	ENOX1	0.000488727	43334539	43335037	Intron (ENST00000261488.10/55068, intron 9 of 16)	13	43359732	43361365	1634	2	55068	ENST00000482207.1	26328	ENSG00000120658	ecto-NOX disulfide-thiol exchanger 1
chr13	INTS9	-0.857	HTR2A	0.000371766	46899760	46900258	Promoter (2-3kb)	13	46831555	46897076	65522	2	3356	ENST00000543956.5	-2684	ENSG00000102468	5-hydroxytryptamine receptor 2A
chr13	INTS9	-0.864	LINC00456	0.000287748	97109833	97110331	Distal Intergenic	13	97172469	97179622	7154	2	103625683	ENST00000453862.1	69291	ENSG00000233124	long intergenic non-protein coding RNA 456
chr13	INTS9	-0.871	LINC00456	0.000225105	97125018	97125516	Distal Intergenic	13	97172469	97179622	7154	2	103625683	ENST00000453862.1	54106	ENSG00000233124	long intergenic non-protein coding RNA 456
chr13	INTS9	-0.879	ITGBL1	0.000164523	101474365	101474863	Intron (ENST00000618057.4/9358, intron 2 of 9)	13	101489952	101716443	226492	1	9358	ENST00000376162.7	-15089	ENSG00000198542	integrin subunit beta like 1
chr14	INTS9	0.915	BCL11B	2.97446e-05	99235129	99235627	Intron (ENST00000345514.2/64919, intron 2 of 2)	14	99169287	99271485	102199	2	64919	ENST00000345514.2	35858	ENSG00000127152	BAF chromatin remodeling complex subunit BCL11B
chr14	INTS9	0.902	MIR4307HG	5.9617e-05	26856770	26857268	Intron (ENST00000656336.1/102725045, intron 2 of 5)	14	26873092	26914741	41650	1	101927081	ENST00000661570.1	-15824	ENSG00000257612	MIR4307 host gene
chr14	INTS9	0.896	LINC02332	8.04115e-05	22549967	22550465	Intron (ENST00000611116.2/ENST00000611116.2, intron 2 of 3)	14	22556311	22557062	752	2	105370400	ENST00000557232.1	6597	ENSG00000259054	long intergenic non-protein coding RNA 2332
chr14	INTS9	0.887	LOC105370401	0.000118055	22448302	22448800	Intron (ENST00000514473.2/105370401, intron 2 of 2)	14	22379466	22432740	53275	2	105370401	ENST00000541008.6	-15562	ENSG00000251002	uncharacterized LOC105370401
chr14	INTS9	0.887	TEX21P	0.00012207	64363472	64363970	Intron (ENST00000641479.1/441687, intron 1 of 6)	14	64346135	64379318	33184	2	441687	ENST00000641577.1	15348	NA	testis expressed 21, pseudogene
chr14	INTS9	0.886	DHRS4	0.000122369	23883734	23884232	Distal Intergenic	14	23953734	23969274	15541	1	10901	ENST00000558263.5	-69502	ENSG00000157326	dehydrogenase/reductase 4
chr14	INTS9	0.87	FOXG1-AS1	0.000234725	28365402	28365900	Intron (ENST00000548280.1/ENST00000548280.1, intron 1 of 2)	14	28726675	28730791	4117	2	103695363	ENST00000654854.1	364891	NA	FOXG1 antisense RNA 1
chr14	INTS9	0.861	PRKD1	0.000316966	30129614	30130112	Intron (ENST00000549503.1/5587, intron 2 of 5)	14	29663812	30191898	528087	2	5587	ENST00000549503.1	61786	ENSG00000184304	protein kinase D1
chr14	INTS9	0.86	SLC7A7	0.000334314	22824644	22825142	Promoter (1-2kb)	14	22813418	22823444	10027	2	9056	ENST00000553351.1	-1200	ENSG00000155465	solute carrier family 7 member 7
chr14	INTS9	0.856	NOVA1-DT	0.000386749	26775592	26776090	Exon (ENST00000549330.1/101927062, exon 4 of 4)	14	26782168	26806467	24300	1	102725045	ENST00000552101.1	-6078	ENSG00000257842	NOVA1 divergent transcript
chr14	INTS9	0.852	PYGL	0.000435933	50961723	50962221	Exon (ENST00000553648.2/ENST00000553648.2, exon 1 of 2)	14	50905218	50944483	39266	2	5836	ENST00000544180.6	-17240	ENSG00000100504	glycogen phosphorylase L
chr14	INTS9	0.852	NUBPL	0.000436028	31886369	31886867	Distal Intergenic	14	31843744	31861218	17475	1	80224	ENST00000552888.1	42625	ENSG00000151413	nucleotide binding protein like
chr14	INTS9	0.839	CCDC85C	0.000651535	99522347	99522845	Promoter (<=1kb)	14	99512032	99522563	10532	2	317762	ENST00000557769.5	0	ENSG00000205476	coiled-coil domain containing 85C
chr14	INTS9	0.837	RAD51B	0.000692406	68548685	68549183	Intron (ENST00000487861.5/5890, intron 10 of 10)	14	68545562	68594988	49427	1	5890	ENST00000556251.1	3123	ENSG00000182185	RAD51 paralog B
chr14	INTS9	0.828	STXBP6	0.000876283	25559595	25560093	Distal Intergenic	14	24809662	25050297	240636	2	29091	ENST00000323944.9	-509298	ENSG00000168952	syntaxin binding protein 6
chr14	INTS9	-0.838	SLC24A4	0.000661244	92252270	92252768	Distal Intergenic	14	92322581	92496251	173671	1	123041	ENST00000393265.6	-69813	ENSG00000140090	solute carrier family 24 member 4
chr14	INTS9	-0.845	PRKCH	0.000538036	61544605	61545103	Promoter (1-2kb)	14	61543362	61550972	7611	1	5583	ENST00000556245.1	1243	ENSG00000027075	protein kinase C eta
chr14	INTS9	-0.857	PRKCH	0.00037433	61545608	61546106	Promoter (2-3kb)	14	61543362	61550972	7611	1	5583	ENST00000556245.1	2246	ENSG00000027075	protein kinase C eta
chr14	INTS9	-0.86	PAPLN	0.000328257	73242267	73242765	Promoter (2-3kb)	14	73239625	73273003	33379	1	89932	ENST00000555445.5	2642	ENSG00000100767	papilin, proteoglycan like sulfated glycoprotein
chr14	INTS9	-0.866	RNASE11	0.000273394	20609896	20610394	Promoter (<=1kb)	14	20584047	20609884	25838	2	122651	ENST00000413502.1	-12	ENSG00000173464	ribonuclease A family member 11 (inactive)
chr14	INTS9	-0.881	PAPLN	0.000152015	73239350	73239848	Promoter (<=1kb)	14	73239616	73272754	33139	1	89932	ENST00000554301.5	0	ENSG00000100767	papilin, proteoglycan like sulfated glycoprotein
chr14	INTS9	-0.897	PRKCH	7.71418e-05	61543278	61543776	Promoter (<=1kb)	14	61543362	61550972	7611	1	5583	ENST00000556245.1	0	ENSG00000027075	protein kinase C eta
chr15	INTS9	0.914	SECISBP2L	3.29268e-05	49062562	49063060	Distal Intergenic	15	49016947	49046447	29501	2	9728	ENST00000559424.1	-16115	ENSG00000138593	SECIS binding protein 2 like
chr15	INTS9	0.882	LOC105369212	0.00014535	95843518	95844016	Distal Intergenic	15	96080713	96084584	3872	2	105369212	ENST00000616608.1	240568	NA	uncharacterized LOC105369212
chr15	INTS9	0.882	CSPG4	0.000147955	75697847	75698345	Intron (ENST00000308508.5/1464, intron 1 of 9)	15	75674322	75712848	38527	2	1464	ENST00000308508.5	14503	ENSG00000173546	chondroitin sulfate proteoglycan 4
chr15	INTS9	0.88	RAB8B	0.000160322	63185907	63186405	Distal Intergenic	15	63189560	63256594	67035	1	51762	ENST00000558990.5	-3155	ENSG00000166128	RAB8B, member RAS oncogene family
chr15	INTS9	0.87	SLC24A5	0.000236252	48052816	48053314	Distal Intergenic	15	48120990	48142672	21683	1	283652	ENST00000341459.8	-67676	ENSG00000188467	solute carrier family 24 member 5
chr15	INTS9	0.862	ALDH1A2	0.00030712	58229457	58229955	Intron (ENST00000558231.5/8854, intron 1 of 12)	15	57955063	58279263	324201	2	8854	ENST00000558231.5	49308	ENSG00000128918	aldehyde dehydrogenase 1 family member A2
chr15	INTS9	0.86	SEMA7A	0.000329851	74421391	74421889	Intron (ENST00000261918.9/8482, intron 1 of 13)	15	74410968	74411639	672	2	8482	ENST00000569617.1	-9752	ENSG00000138623	semaphorin 7A (John Milton Hagen blood group)
chr15	INTS9	0.856	CA12	0.000379896	63374867	63375365	Intron (ENST00000178638.8/771, intron 2 of 10)	15	63375460	63379073	3614	2	771	ENST00000560293.1	3708	ENSG00000074410	carbonic anhydrase 12
chr15	INTS9	0.844	CSPG4	0.000560564	75700236	75700734	Intron (ENST00000308508.5/1464, intron 1 of 9)	15	75674322	75712848	38527	2	1464	ENST00000308508.5	12114	ENSG00000173546	chondroitin sulfate proteoglycan 4
chr15	INTS9	0.843	LOC101929457	0.00057975	77506218	77506716	Distal Intergenic	15	77525540	77534110	8571	1	101929457	ENST00000561283.2	-18824	ENSG00000259362	uncharacterized LOC101929457
chr15	INTS9	0.842	SEMA7A	0.000595947	74416516	74417014	Exon (ENST00000261918.9/8482, exon 7 of 14)	15	74410968	74411639	672	2	8482	ENST00000569617.1	-4877	ENSG00000138623	semaphorin 7A (John Milton Hagen blood group)
chr15	INTS9	0.842	KIF23-AS1	0.000598708	69414715	69415213	Promoter (<=1kb)	15	69396904	69415029	18126	2	145694	ENST00000558617.1	0	ENSG00000259426	KIF23 and PAQR5 antisense RNA 1
chr15	INTS9	0.841	CHRNB4	0.000610411	78685208	78685706	Intron (ENST00000569846.1/ENST00000569846.1, intron 2 of 3)	15	78629353	78660532	31180	2	1143	ENST00000559849.5	-24676	ENSG00000117971	cholinergic receptor nicotinic beta 4 subunit
chr15	INTS9	0.84	EFL1P1	0.000635886	84068652	84069150	Intron (ENST00000559921.1/ENST00000559921.1, intron 1 of 1)	15	84080168	84113676	33509	1	648809	ENST00000558187.5	-11018	NA	elongation factor like GTPase 1 pseudogene 1
chr15	INTS9	0.838	CCNB2	0.000664147	59104849	59105347	Promoter (<=1kb)	15	59105126	59114614	9489	1	9133	ENST00000561077.1	0	ENSG00000157456	cyclin B2
chr15	INTS9	0.836	EFL1P1	0.000701469	84080633	84081131	Promoter (<=1kb)	15	84080168	84126604	46437	1	648809	ENST00000560401.5	465	NA	elongation factor like GTPase 1 pseudogene 1
chr15	INTS9	0.833	LINC02490	0.000775053	53247667	53248165	Distal Intergenic	15	53116365	53129698	13334	1	105370822	ENST00000559915.1	131302	ENSG00000259237	long intergenic non-protein coding RNA 2490
chr15	INTS9	0.831	ISL2	0.00081291	76336306	76336804	Promoter (<=1kb)	15	76336773	76342475	5703	1	64843	ENST00000290759.9	0	ENSG00000159556	ISL LIM homeobox 2
chr15	INTS9	0.83	CSPG4	0.000833363	75694336	75694834	Intron (ENST00000308508.5/1464, intron 1 of 9)	15	75674322	75712848	38527	2	1464	ENST00000308508.5	18014	ENSG00000173546	chondroitin sulfate proteoglycan 4
chr15	INTS9	-0.825	GABRG3	0.000944772	27683088	27683586	Distal Intergenic	15	27519972	27530920	10949	1	2567	ENST00000451330.2	163116	ENSG00000182256	gamma-aminobutyric acid type A receptor subunit gamma3
chr15	INTS9	-0.825	MIR1276	0.000947088	85766044	85766542	Intron (ENST00000337975.6/64410, intron 2 of 2)	15	85770496	85770578	83	2	100302121	ENST00000408707.1	4036	ENSG00000221634	microRNA 1276
chr15	INTS9	-0.83	ATP10A	0.00082505	25717765	25718263	Promoter (2-3kb)	15	25713380	25720797	7418	2	57194	ENST00000673849.1	2534	ENSG00000206190	ATPase phospholipid transporting 10A (putative)
chr15	INTS9	-0.832	ST8SIA2	0.000783916	92322957	92323455	Intron (ENST00000561674.1/ENST00000561674.1, intron 1 of 3)	15	92393881	92468728	74848	1	8128	ENST00000268164.8	-70426	ENSG00000140557	ST8 alpha-N-acetyl-neuraminide alpha-2,8-sialyltransferase 2
chr15	INTS9	-0.834	PSTPIP1	0.000736588	77044134	77044632	3' UTR	15	77035694	77037332	1639	1	9051	ENST00000560064.1	8440	ENSG00000140368	proline-serine-threonine phosphatase interacting protein 1
chr15	INTS9	-0.837	LINC02346	0.000681186	26082187	26082685	Distal Intergenic	15	26051936	26053120	1185	1	100128714	ENST00000665430.1	30251	ENSG00000206187	long intergenic non-protein coding RNA 2346
chr15	INTS9	-0.837	RGMA	0.000687959	93144403	93144901	Distal Intergenic	15	93035273	93089204	53932	2	56963	ENST00000329082.11	-55199	ENSG00000182175	repulsive guidance molecule BMP co-receptor a
chr15	INTS9	-0.837	CHRNA7	0.00068885	32105867	32106365	Intron (ENST00000635978.1/1139, intron 2 of 6)	15	32111180	32171422	60243	1	1139	ENST00000636292.1	-4815	ENSG00000175344	cholinergic receptor nicotinic alpha 7 subunit
chr15	INTS9	-0.842	ZNF609	0.000591795	64515230	64515728	Intron (ENST00000326648.4/23060, intron 1 of 8)	15	64502378	64670433	168056	1	23060	ENST00000558680.5	12852	ENSG00000180357	zinc finger protein 609
chr15	INTS9	-0.849	CHRNA7	0.000479662	32029318	32029816	Promoter (<=1kb)	15	32029934	32169048	139115	1	1139	ENST00000635884.1	-118	ENSG00000175344	cholinergic receptor nicotinic alpha 7 subunit
chr15	INTS9	-0.868	RORA	0.000248171	60544781	60545279	Exon (ENST00000560280.1/ENST00000560280.1, exon 2 of 2)	15	60505606	60512097	6492	2	6095	ENST00000559587.1	-32684	ENSG00000069667	RAR related orphan receptor A
chr15	INTS9	-0.871	RASL12	0.000225739	65071504	65072002	Intron (ENST00000434605.2/51285, intron 1 of 4)	15	65053337	65067991	14655	2	51285	ENST00000220062.9	-3513	ENSG00000103710	RAS like family 12
chr15	INTS9	-0.892	KBTBD13	9.55132e-05	65081256	65081754	Distal Intergenic	15	65076746	65079948	3203	1	390594	ENST00000432196.5	4510	ENSG00000234438	kelch repeat and BTB domain containing 13
chr15	INTS9	-0.911	SLC51B	3.6982e-05	65056092	65056590	Intron (ENST00000220062.9/51285, intron 4 of 4)	15	65045387	65053397	8011	1	123264	ENST00000334287.3	10705	ENSG00000186198	solute carrier family 51 subunit beta
chr16	INTS9	0.919	LOC400499	2.44525e-05	11390739	11391237	Promoter (<=1kb)	16	11387190	11390454	3265	2	400499	ENST00000600548.1	-285	ENSG00000188897	putative uncharacterized protein LOC400499
chr16	INTS9	0.916	CDH11	2.93678e-05	64892854	64893352	Distal Intergenic	16	64968434	64972949	4516	2	1009	ENST00000569095.1	79597	ENSG00000140937	cadherin 11
chr16	INTS9	0.888	SHCBP1	0.000113107	46621173	46621671	Promoter (<=1kb)	16	46578591	46621379	42789	2	79801	ENST00000303383.8	0	ENSG00000171241	SHC binding and spindle associated 1
chr16	INTS9	0.887	FOXF1	0.00012031	86509576	86510074	Promoter (<=1kb)	16	86510527	86515422	4896	1	2294	ENST00000262426.6	-453	ENSG00000103241	forkhead box F1
chr16	INTS9	0.879	PLLP	0.000166389	57265981	57266479	Promoter (2-3kb)	16	57256981	57263371	6391	2	51090	ENST00000564018.1	-2610	ENSG00000102934	plasmolipin
chr16	INTS9	0.874	PDXDC2P-NPIPB14P	0.000200776	70014816	70015314	Intron (ENST00000531894.5/283970, intron 13 of 25)	16	69996014	70018422	22409	2	283970	ENST00000526478.5	3108	ENSG00000196696	nuclear pore complex-interacting protein
chr16	INTS9	0.874	CDH8	0.000200937	62258889	62259387	Distal Intergenic	16	62021160	62037035	15876	2	1006	ENST00000584506.1	-221854	ENSG00000150394	cadherin 8
chr16	INTS9	0.874	XYLT1	0.000201731	17367869	17368367	Promoter (1-2kb)	16	17355228	17369725	14498	2	64131	ENST00000563403.1	1358	ENSG00000103489	xylosyltransferase 1
chr16	INTS9	0.871	LOC102724163	0.000227231	83744385	83744883	Exon (ENST00000670287.1/ENST00000670287.1, exon 2 of 2)	16	83789967	83803528	13562	2	102724163	ENST00000565714.5	58645	ENSG00000260228	uncharacterized LOC102724163
chr16	INTS9	0.868	GPR139	0.000248241	19980575	19981073	Distal Intergenic	16	20031659	20073767	42109	2	124274	ENST00000326571.7	92694	ENSG00000180269	G protein-coupled receptor 139
chr16	INTS9	0.867	MIR5093	0.000261992	85402910	85403408	Intron (ENST00000637419.1/23199, intron 2 of 2)	16	85306226	85306325	100	2	100847022	ENST00000583199.1	-96585	ENSG00000266307	microRNA 5093
chr16	INTS9	0.867	SLC6A2	0.0002648	55661797	55662295	Intron (ENST00000568943.5/6530, intron 2 of 14)	16	55656655	55702346	45692	1	6530	ENST00000566163.5	5142	ENSG00000103546	solute carrier family 6 member 2
chr16	INTS9	0.859	WFDC1	0.000348387	84271799	84272297	Distal Intergenic	16	84294846	84329840	34995	1	58189	ENST00000568638.1	-22549	ENSG00000103175	WAP four-disulfide core domain 1
chr16	INTS9	0.852	LINC01572	0.000429102	72664810	72665308	Promoter (<=1kb)	16	72282208	72664947	382740	2	101927957	ENST00000624829.4	0	ENSG00000261008	long intergenic non-protein coding RNA 1572
chr16	INTS9	0.852	HCCAT5	0.000431139	73092232	73092730	Promoter (<=1kb)	16	73092349	73093774	1426	1	283902	ENST00000569990.2	0	ENSG00000260880	hepatocellular carcinoma associated transcript 5
chr16	INTS9	0.846	FOXF1	0.000518972	86510112	86510610	Promoter (<=1kb)	16	86510527	86515422	4896	1	2294	ENST00000262426.6	0	ENSG00000103241	forkhead box F1
chr16	INTS9	0.845	CDH8	0.000535373	62665210	62665708	Distal Intergenic	16	62021160	62037035	15876	2	1006	ENST00000584506.1	-628175	ENSG00000150394	cadherin 8
chr16	INTS9	0.845	SALL1	0.000543939	51181383	51181881	Intron (ENST00000642450.1/ENST00000642450.1, intron 1 of 3)	16	51143204	51151367	8164	2	6299	ENST00000562674.1	-30016	ENSG00000103449	spalt like transcription factor 1
chr16	INTS9	0.841	LINC01571	0.000614958	51577565	51578063	Intron (ENST00000565308.2/ENST00000565308.2, intron 1 of 1)	16	51755325	51788208	32884	1	101927364	ENST00000667113.1	-177262	NA	long intergenic non-protein coding RNA 1571
chr16	INTS9	0.839	CDH8	0.000639803	62253914	62254412	Distal Intergenic	16	62021160	62037035	15876	2	1006	ENST00000584506.1	-216879	ENSG00000150394	cadherin 8
chr16	INTS9	0.839	LINC02178	0.000643005	50445562	50446060	Intron (ENST00000637635.1/ENST00000637635.1, intron 2 of 4)	16	50390916	50395133	4218	2	105371248	ENST00000566876.1	-50429	ENSG00000261092	long intergenic non-protein coding RNA 2178
chr16	INTS9	0.832	XYLT1	0.000798192	17397496	17397994	Intron (ENST00000261381.7/64131, intron 1 of 11)	16	17354672	17403501	48830	2	64131	ENST00000568226.5	5507	ENSG00000103489	xylosyltransferase 1
chr16	INTS9	0.832	CDH8	0.000799849	62225655	62226153	Distal Intergenic	16	62021160	62037035	15876	2	1006	ENST00000584506.1	-188620	ENSG00000150394	cadherin 8
chr16	INTS9	0.832	CDH1	0.000799851	68760484	68760982	Promoter (2-3kb)	16	68763294	68833538	70245	1	999	ENST00000562836.5	-2312	ENSG00000039068	cadherin 1
chr16	INTS9	0.828	CDH8	0.000872174	62257630	62258128	Distal Intergenic	16	62021160	62037035	15876	2	1006	ENST00000584506.1	-220595	ENSG00000150394	cadherin 8
chr16	INTS9	-0.824	PLLP	0.000987088	57300271	57300769	Distal Intergenic	16	57256755	57284672	27918	2	51090	ENST00000569059.5	-15599	ENSG00000102934	plasmolipin
chr16	INTS9	-0.824	NUPR1	0.000994004	28538824	28539322	Promoter (<=1kb)	16	28532708	28538974	6267	2	26471	ENST00000324873.8	0	ENSG00000176046	nuclear protein 1, transcriptional regulator
chr16	INTS9	-0.83	LOC112694756	0.000844949	30063902	30064400	Promoter (<=1kb)	16	30064164	30064840	677	1	112694756	ENST00000562302.1	0	ENSG00000285043	uncharaterized LOC112694756
chr16	INTS9	-0.832	AMDHD2	0.000797243	2520094	2520592	Promoter (<=1kb)	16	2520357	2530491	10135	1	51005	ENST00000568263.5	0	ENSG00000162066	amidohydrolase domain containing 2
chr16	INTS9	-0.833	RPS2	0.000764795	1964688	1965186	Promoter (<=1kb)	16	1962058	1964826	2769	2	6187	ENST00000343262.9	0	ENSG00000140988	ribosomal protein S2
chr16	INTS9	-0.834	POLR3E	0.000736238	22298259	22298757	Promoter (<=1kb)	16	22297455	22329091	31637	1	55718	ENST00000564061.5	804	ENSG00000058600	RNA polymerase III subunit E
chr16	INTS9	-0.84	TXNDC11	0.000632391	11706214	11706712	Intron (ENST00000356957.7/51061, intron 5 of 12)	16	11679083	11690097	11015	2	51061	ENST00000570917.5	-16117	ENSG00000153066	thioredoxin domain containing 11
chr16	INTS9	-0.843	MTHFSD	0.000565052	86530494	86530992	3' UTR	16	86532362	86542545	10184	2	64779	ENST00000562096.1	11553	ENSG00000103248	methenyltetrahydrofolate synthetase domain containing
chr16	INTS9	-0.843	DUS2	0.000574311	67987344	67987842	Promoter (<=1kb)	16	67987746	68053655	65910	1	54920	ENST00000571081.6	0	ENSG00000167264	dihydrouridine synthase 2
chr16	INTS9	-0.846	LONP2	0.000528218	48272844	48273342	Intron (ENST00000285737.9/83752, intron 7 of 14)	16	48262776	48303283	40508	1	83752	ENST00000570174.1	10068	ENSG00000102910	lon peptidase 2, peroxisomal
chr16	INTS9	-0.848	GRIN2A	0.000495628	10088473	10088971	Intron (ENST00000396573.6/2903, intron 3 of 13)	16	9760413	10121576	361164	2	2903	ENST00000674742.1	32605	ENSG00000183454	glutamate ionotropic receptor NMDA type subunit 2A
chr16	INTS9	-0.852	BCO1	0.000437268	81276323	81276821	Intron (ENST00000563804.5/53630, intron 6 of 9)	16	81238691	81262543	23853	1	53630	ENST00000564552.1	37632	ENSG00000135697	beta-carotene oxygenase 1
chr16	INTS9	-0.854	SRRM2-AS1	0.00040533	2752386	2752884	Promoter (<=1kb)	16	2737086	2752593	15508	2	100128788	ENST00000667280.1	0	ENSG00000205913	SRRM2 antisense RNA 1
chr16	INTS9	-0.856	POLR3E	0.000382262	22297089	22297587	Promoter (<=1kb)	16	22297375	22335101	37727	1	55718	ENST00000615879.4	0	ENSG00000058600	RNA polymerase III subunit E
chr16	INTS9	-0.858	CASP16P	0.00035876	3150343	3150841	Distal Intergenic	16	3147128	3148073	946	1	197350	ENST00000576807.1	3215	ENSG00000228146	caspase 16, pseudogene
chr16	INTS9	-0.861	B3GNT9	0.000325543	67150191	67150689	Promoter (<=1kb)	16	67148104	67150998	2895	2	84752	ENST00000449549.4	309	ENSG00000237172	UDP-GlcNAc:betaGal beta-1,3-N-acetylglucosaminyltransferase 9
chr16	INTS9	-0.868	MT3	0.000253911	56591391	56591889	Promoter (1-2kb)	16	56589545	56591088	1544	1	4504	ENST00000566576.1	1846	ENSG00000087250	metallothionein 3
chr16	INTS9	-0.878	MIR193BHG	0.000170901	14285727	14286225	Distal Intergenic	16	14301389	14326761	25373	1	100129781	ENST00000634265.2	-15164	ENSG00000262454	MIR193b-365a host gene
chr16	INTS9	-0.879	MAFTRR	0.000163317	79767864	79768362	Promoter (1-2kb)	16	79753386	79770301	16916	2	102467146	ENST00000568389.1	1939	ENSG00000261390	MAF transcriptional regulator RNA
chr16	INTS9	-0.906	B3GNT9	4.9841e-05	67150757	67151255	Promoter (<=1kb)	16	67148104	67150998	2895	2	84752	ENST00000449549.4	0	ENSG00000237172	UDP-GlcNAc:betaGal beta-1,3-N-acetylglucosaminyltransferase 9
chr17	INTS9	0.908	MSI2	4.3849e-05	57553444	57553942	Intron (ENST00000416426.6/124540, intron 7 of 13)	17	57529676	57596950	67275	1	124540	ENST00000674574.1	23768	ENSG00000153944	musashi RNA binding protein 2
chr17	INTS9	0.887	MSI2	0.000119699	57541826	57542324	Intron (ENST00000416426.6/124540, intron 7 of 13)	17	57529676	57596950	67275	1	124540	ENST00000674574.1	12150	ENSG00000153944	musashi RNA binding protein 2
chr17	INTS9	0.88	RNF112	0.000157641	19448541	19449039	Exon (ENST00000664238.1/ENST00000664238.1, exon 2 of 2)	17	19415424	19415961	538	1	7732	ENST00000574782.1	33117	ENSG00000128482	ring finger protein 112
chr17	INTS9	0.878	CDK5RAP3	0.000176053	48002172	48002670	Distal Intergenic	17	47981107	47981774	668	1	80279	ENST00000578996.1	21065	ENSG00000108465	CDK5 regulatory subunit associated protein 3
chr17	INTS9	0.869	GLOD4	0.000244847	773996	774494	Promoter (2-3kb)	17	760073	771404	11332	2	51031	ENST00000573137.1	-2592	ENSG00000167699	glyoxalase domain containing 4
chr17	INTS9	0.867	UBALD2	0.000258907	76261709	76262207	Distal Intergenic	17	76265348	76271298	5951	1	283991	ENST00000327490.8	-3141	ENSG00000185262	UBA like domain containing 2
chr17	INTS9	0.866	GJC1	0.000266029	44795542	44796040	Intron (ENST00000591137.1/ENST00000591137.1, intron 1 of 1)	17	44803034	44807884	4851	2	10052	ENST00000330514.4	11844	ENSG00000182963	gap junction protein gamma 1
chr17	INTS9	0.857	ZNF750	0.000373602	82830130	82830628	3' UTR	17	82829434	82840022	10589	2	79755	ENST00000269394.4	9394	ENSG00000141579	zinc finger protein 750
chr17	INTS9	0.853	LINC01979	0.000419169	79933742	79934240	3' UTR	17	79915252	79926725	11474	2	101928766	ENST00000576738.1	-7017	ENSG00000262585	long intergenic non-protein coding RNA 1979
chr17	INTS9	0.85	BPTF	0.00045657	67902333	67902831	Intron (ENST00000306378.11/2186, intron 7 of 27)	17	67893221	67894078	858	1	2186	ENST00000467104.2	9112	ENSG00000171634	bromodomain PHD finger transcription factor
chr17	INTS9	0.848	PIPOX	0.000493996	29048395	29048893	Promoter (1-2kb)	17	29046640	29056225	9586	1	51268	ENST00000484308.5	1755	ENSG00000179761	pipecolic acid and sarcosine oxidase
chr17	INTS9	0.847	CAVIN1	0.000502241	42407999	42408497	Intron (ENST00000357037.6/284119, intron 1 of 1)	17	42402449	42423256	20808	2	284119	ENST00000357037.6	14759	ENSG00000177469	caveolae associated protein 1
chr17	INTS9	0.847	MSI2	0.000515283	57295034	57295532	Promoter (<=1kb)	17	57294685	57632905	338221	1	124540	ENST00000579180.2	349	ENSG00000153944	musashi RNA binding protein 2
chr17	INTS9	0.837	MYO1D	0.000681347	32504127	32504625	Exon (ENST00000623428.1/ENST00000623428.1, exon 1 of 1)	17	32494453	32497073	2621	2	4642	ENST00000577576.1	-7054	ENSG00000176658	myosin ID
chr17	INTS9	0.834	ARHGAP23	0.000754327	38455271	38455769	Promoter (1-2kb)	17	38453690	38458196	4507	1	57636	ENST00000616767.1	1581	ENSG00000275832	Rho GTPase activating protein 23
chr17	INTS9	0.832	SOCS3	0.00078828	78324262	78324760	Intron (ENST00000586321.1/ENST00000586321.1, intron 1 of 2)	17	78356778	78360077	3300	2	9021	ENST00000330871.3	35317	ENSG00000184557	suppressor of cytokine signaling 3
chr17	INTS9	0.829	RARA	0.000860475	40316615	40317113	Promoter (1-2kb)	17	40318281	40356331	38051	1	5914	ENST00000394089.6	-1168	ENSG00000131759	retinoic acid receptor alpha
chr17	INTS9	0.829	CCDC182	0.000864867	57782121	57782619	Intron (ENST00000581805.5/ENST00000581805.5, intron 2 of 2)	17	57744495	57745299	805	2	101927581	ENST00000299415.3	-36822	ENSG00000166329	coiled-coil domain containing 182
chr17	INTS9	0.828	PRR11	0.000889314	59167551	59168049	Intron (ENST00000578777.5/55771, intron 3 of 6)	17	59155757	59203852	48096	1	55771	ENST00000580177.5	11794	ENSG00000068489	proline rich 11
chr17	INTS9	0.827	CDR2L	0.000894856	74988661	74989159	Promoter (1-2kb)	17	74987632	75005800	18169	1	30850	ENST00000337231.5	1029	ENSG00000109089	cerebellar degeneration related protein 2 like
chr17	INTS9	0.827	MIR634	0.000898363	66734093	66734591	Intron (ENST00000413366.8/5578, intron 9 of 16)	17	66787072	66787168	97	1	693219	ENST00000385208.1	-52481	ENSG00000207943	microRNA 634
chr17	INTS9	0.827	SEPTIN9	0.000904133	77375347	77375845	Promoter (<=1kb)	17	77375921	77402089	26169	1	10801	ENST00000592407.1	-76	ENSG00000184640	septin 9
chr17	INTS9	-0.824	NPTX1	0.000982835	80474497	80474995	Promoter (<=1kb)	17	80467148	80474698	7551	2	4884	ENST00000535681.1	0	ENSG00000171246	neuronal pentraxin 1
chr17	INTS9	-0.825	COPZ2	0.000967802	48024397	48024895	Distal Intergenic	17	48026171	48028560	2390	2	51226	ENST00000585182.1	3665	ENSG00000005243	COPI coat complex subunit zeta 2
chr17	INTS9	-0.826	MED24	0.000926784	40038805	40039303	Intron (ENST00000394126.5/9862, intron 2 of 24)	17	40032673	40033675	1003	2	9862	ENST00000577488.5	-5130	ENSG00000008838	mediator complex subunit 24
chr17	INTS9	-0.827	ALOXE3	0.00091359	8119510	8120008	Promoter (<=1kb)	17	8096375	8119047	22673	2	59344	ENST00000318227.4	-463	ENSG00000179148	arachidonate lipoxygenase 3
chr17	INTS9	-0.83	NR1D1	0.000826696	40099148	40099646	Promoter (<=1kb)	17	40092793	40100589	7797	2	9572	ENST00000246672.4	943	ENSG00000126368	nuclear receptor subfamily 1 group D member 1
chr17	INTS9	-0.83	ABR	0.000845748	1154484	1154982	Promoter (<=1kb)	17	1125324	1154808	29485	2	29	ENST00000574632.5	0	ENSG00000159842	ABR activator of RhoGEF and GTPase
chr17	INTS9	-0.831	ACTG1	0.000804372	81511929	81512427	Promoter (<=1kb)	17	81510005	81512150	2146	2	71	ENST00000576209.5	0	ENSG00000184009	actin gamma 1
chr17	INTS9	-0.831	ACTG1	0.000817491	81511241	81511739	Promoter (<=1kb)	17	81509999	81511848	1850	2	71	ENST00000574671.5	109	ENSG00000184009	actin gamma 1
chr17	INTS9	-0.831	ABR	0.000818922	1168877	1169375	Intron (ENST00000302538.9/29, intron 1 of 22)	17	1091799	1179784	87986	2	29	ENST00000574266.1	10409	ENSG00000159842	ABR activator of RhoGEF and GTPase
chr17	INTS9	-0.833	FLCN	0.000766134	17236950	17237448	Promoter (<=1kb)	17	17202649	17237185	34537	2	201163	ENST00000427497.3	0	ENSG00000154803	folliculin
chr17	INTS9	-0.834	RNASEK-C17orf49	0.000742468	7014483	7014981	Promoter (<=1kb)	17	7014495	7017375	2881	1	100529209	ENST00000546495.5	0	ENSG00000161939	RNASEK-C17orf49 readthrough
chr17	INTS9	-0.834	TOB1	0.000748344	50852051	50852549	Distal Intergenic	17	50862223	50866354	4132	2	10140	ENST00000499247.3	13805	ENSG00000141232	transducer of ERBB2, 1
chr17	INTS9	-0.834	MSI2	0.000750194	57397323	57397821	Intron (ENST00000416426.6/124540, intron 5 of 13)	17	57406812	57627302	220491	1	124540	ENST00000579205.5	-8991	ENSG00000153944	musashi RNA binding protein 2
chr17	INTS9	-0.835	ABR	0.000718869	1187042	1187540	Promoter (<=1kb)	17	1003527	1187322	183796	2	29	ENST00000544583.6	0	ENSG00000159842	ABR activator of RhoGEF and GTPase
chr17	INTS9	-0.836	POLR2A	0.000697058	7484566	7485064	Promoter (<=1kb)	17	7484620	7499758	15139	1	5430	ENST00000572844.1	0	ENSG00000181222	RNA polymerase II subunit A
chr17	INTS9	-0.836	SLC47A1	0.000704777	19508200	19508698	Intron (ENST00000584348.5/55244, intron 1 of 6)	17	19495385	19555309	59925	1	55244	ENST00000584348.5	12815	ENSG00000142494	solute carrier family 47 member 1
chr17	INTS9	-0.836	SSTR2	0.000706885	73130954	73131452	Distal Intergenic	17	73164977	73196593	31617	1	6752	ENST00000580671.1	-33525	ENSG00000180616	somatostatin receptor 2
chr17	INTS9	-0.838	MSI2	0.000670477	57657145	57657643	Intron (ENST00000416426.6/124540, intron 11 of 13)	17	57652099	57684689	32591	1	124540	ENST00000675379.1	5046	ENSG00000153944	musashi RNA binding protein 2
chr17	INTS9	-0.838	LINC00324	0.000671895	8221302	8221800	Promoter (2-3kb)	17	8220642	8224043	3402	2	284029	ENST00000315707.3	2243	ENSG00000178977	long intergenic non-protein coding RNA 324
chr17	INTS9	-0.841	PLCD3	0.000609027	45110319	45110817	Promoter (2-3kb)	17	45112303	45113548	1246	2	113026	ENST00000539433.1	2731	ENSG00000161714	phospholipase C delta 3
chr17	INTS9	-0.845	KCTD2	0.000540506	75032295	75032793	Promoter (<=1kb)	17	75032575	75049284	16710	1	23510	ENST00000579242.5	0	ENSG00000180901	potassium channel tetramerization domain containing 2
chr17	INTS9	-0.846	GABARAP	0.000526037	7242838	7243336	Promoter (<=1kb)	17	7240008	7242449	2442	2	11337	ENST00000302386.10	-389	ENSG00000170296	GABA type A receptor-associated protein
chr17	INTS9	-0.846	MIR6516	0.000530273	77098864	77099362	Exon (ENST00000564414.5/654434, exon 4 of 4)	17	77089417	77089497	81	1	102466864	ENST00000630554.1	9447	ENSG00000284250	microRNA 6516
chr17	INTS9	-0.847	TBKBP1	0.000506889	47694811	47695309	Promoter (<=1kb)	17	47695264	47712050	16787	1	9755	ENST00000361722.7	0	ENSG00000198933	TBK1 binding protein 1
chr17	INTS9	-0.848	LINC00324	0.000498391	8222700	8223198	Promoter (<=1kb)	17	8220642	8224043	3402	2	284029	ENST00000315707.3	845	ENSG00000178977	long intergenic non-protein coding RNA 324
chr17	INTS9	-0.854	SREBF1	0.00040954	17840596	17841094	Distal Intergenic	17	17811356	17837011	25656	2	6720	ENST00000261646.10	-3585	ENSG00000072310	sterol regulatory element binding transcription factor 1
chr17	INTS9	-0.855	MIR548D2	0.000397649	67488102	67488600	Intron (ENST00000581322.6/26207, intron 1 of 8)	17	67471489	67471585	97	2	693131	ENST00000582790.2	-16517	ENSG00000263690	microRNA 548d-2
chr17	INTS9	-0.855	ATP1B2	0.000399463	7650636	7651134	Promoter (<=1kb)	17	7650926	7657770	6845	1	482	ENST00000250111.9	0	ENSG00000129244	ATPase Na+/K+ transporting subunit beta 2
chr17	INTS9	-0.858	PNMT	0.00035127	39666496	39666994	Promoter (<=1kb)	17	39667981	39670473	2493	1	5409	ENST00000394246.1	-987	ENSG00000141744	phenylethanolamine N-methyltransferase
chr17	INTS9	-0.858	MSI2	0.000354564	57256161	57256659	Promoter (<=1kb)	17	57256523	57684689	428167	1	124540	ENST00000284073.7	0	ENSG00000153944	musashi RNA binding protein 2
chr17	INTS9	-0.858	AMZ2	0.000362256	68235492	68235990	Intron (ENST00000674770.1/51321, intron 1 of 7)	17	68247930	68251178	3249	1	51321	ENST00000580548.5	-11940	ENSG00000196704	archaelysin family metallopeptidase 2
chr17	INTS9	-0.86	PLCD3	0.000331402	45110980	45111478	Promoter (2-3kb)	17	45112303	45113548	1246	2	113026	ENST00000539433.1	2070	ENSG00000161714	phospholipase C delta 3
chr17	INTS9	-0.862	LINC00673	0.000314879	72501702	72502200	Promoter (<=1kb)	17	72323144	72501856	178713	2	100499467	ENST00000648907.1	0	ENSG00000227036	long intergenic non-protein coding RNA 673
chr17	INTS9	-0.863	AXIN2	0.000299561	65548132	65548630	Intron (ENST00000307078.10/8313, intron 3 of 10)	17	65529881	65558729	28849	2	8313	ENST00000375702.5	10099	ENSG00000168646	axin 2
chr17	INTS9	-0.866	PLXDC1	0.000271066	39152822	39153320	Promoter (<=1kb)	17	39067130	39153027	85898	2	57125	ENST00000578517.5	0	ENSG00000161381	plexin domain containing 1
chr17	INTS9	-0.873	CSNK1D	0.000209793	82273482	82273980	Promoter (<=1kb)	17	82242667	82273731	31065	2	1453	ENST00000314028.10	0	ENSG00000141551	casein kinase 1 delta
chr17	INTS9	-0.877	LINC00324	0.00018063	8222073	8222571	Promoter (1-2kb)	17	8220642	8224043	3402	2	284029	ENST00000315707.3	1472	ENSG00000178977	long intergenic non-protein coding RNA 324
chr17	INTS9	-0.88	MIR4521	0.000158336	8186610	8187108	Promoter (<=1kb)	17	8186945	8187004	60	1	100616406	ENST00000635897.1	0	ENSG00000283160	microRNA 4521
chr17	INTS9	-0.884	POLR2A	0.000136829	7484049	7484547	Promoter (<=1kb)	17	7484366	7514179	29814	1	5430	ENST00000674977.2	0	ENSG00000181222	RNA polymerase II subunit A
chr17	INTS9	-0.895	MGC16275	8.40398e-05	74213277	74213775	Promoter (<=1kb)	17	74209980	74213321	3342	2	85001	ENST00000499670.2	0	ENSG00000246731	uncharacterized protein MGC16275
chr17	INTS9	-0.902	MPRIP	5.89142e-05	17079640	17080138	Intron (ENST00000651222.2/23164, intron 3 of 23)	17	17042849	17185560	142712	1	23164	ENST00000341712.8	36791	ENSG00000133030	myosin phosphatase Rho interacting protein
chr17	INTS9	-0.907	TTYH2	4.67532e-05	74241390	74241888	Promoter (<=1kb)	17	74240800	74250014	9215	1	94015	ENST00000534346.5	590	ENSG00000141540	tweety family member 2
chr18	INTS9	0.909	EMILIN2	4.28262e-05	2846505	2847003	Promoter (<=1kb)	18	2847006	2916003	68998	1	84034	ENST00000254528.4	-3	ENSG00000132205	elastin microfibril interfacer 2
chr18	INTS9	0.85	SLC14A2	0.000465928	45588266	45588764	Intron (ENST00000586448.5/8170, intron 2 of 20)	18	45615476	45683688	68213	1	8170	ENST00000255226.11	-26712	ENSG00000132874	solute carrier family 14 member 2
chr18	INTS9	0.844	INO80C	0.000552687	35469567	35470065	Intron (ENST00000589258.1/125476, intron 1 of 2)	18	35468711	35487470	18760	2	125476	ENST00000591139.1	17405	ENSG00000153391	INO80 complex subunit C
chr18	INTS9	0.844	CLUL1	0.00056232	644315	644813	Promoter (2-3kb)	18	641472	650175	8704	1	27098	ENST00000585155.1	2843	ENSG00000079101	clusterin like 1
chr18	INTS9	-0.824	DTNA	0.000977609	34740085	34740583	Intron (ENST00000283365.13/1837, intron 2 of 21)	18	34755976	34891844	135869	1	1837	ENST00000444659.5	-15393	ENSG00000134769	dystrobrevin alpha
chr18	INTS9	-0.824	SMCHD1	0.000977725	2716614	2717112	Intron (ENST00000320876.11/23347, intron 17 of 47)	18	2724902	2727163	2262	1	23347	ENST00000581383.1	-7790	ENSG00000101596	structural maintenance of chromosomes flexible hinge domain containing 1
chr18	INTS9	-0.825	MBD2	0.000949624	54119411	54119909	Distal Intergenic	18	54155254	54160113	4860	2	8932	ENST00000579025.1	40204	ENSG00000134046	methyl-CpG binding domain protein 2
chr18	INTS9	-0.828	ATP9B	0.000870559	79068994	79069492	Promoter (<=1kb)	18	79069285	79096481	27197	1	374868	ENST00000588600.1	0	ENSG00000166377	ATPase phospholipid transporting 9B (putative)
chr18	INTS9	-0.831	SLC14A1	0.000800448	45723884	45724382	Promoter (<=1kb)	18	45724127	45752520	28394	1	6563	ENST00000619403.4	0	ENSG00000141469	solute carrier family 14 member 1 (Kidd blood group)
chr18	INTS9	-0.832	LAMA1	0.000798946	7095288	7095786	Intron (ENST00000389658.4/284217, intron 1 of 62)	18	6941948	7117759	175812	2	284217	ENST00000579014.5	21973	ENSG00000101680	laminin subunit alpha 1
chr18	INTS9	-0.833	BCL2	0.000756887	63180264	63180762	Intron (ENST00000678134.1/596, intron 2 of 2)	18	63128212	63161869	33658	2	596	ENST00000590515.1	-18395	ENSG00000171791	BCL2 apoptosis regulator
chr18	INTS9	-0.833	ZCCHC2	0.000776451	62526566	62527064	Promoter (<=1kb)	18	62526889	62560644	33756	1	54877	ENST00000621048.4	0	ENSG00000141664	zinc finger CCHC-type containing 2
chr18	INTS9	-0.836	TAF4B	0.000707163	26226724	26227222	Promoter (<=1kb)	18	26226883	26391683	164801	1	6875	ENST00000418698.3	0	ENSG00000141384	TATA-box binding protein associated factor 4b
chr18	INTS9	-0.837	SMAD7	0.000693158	48952502	48953000	Promoter (<=1kb)	18	48919853	48952052	32200	2	4092	ENST00000262158.7	-450	ENSG00000101665	SMAD family member 7
chr18	INTS9	-0.838	SLC14A1	0.000657446	45720703	45721201	Promoter (2-3kb)	18	45724127	45752520	28394	1	6563	ENST00000619403.4	-2926	ENSG00000141469	solute carrier family 14 member 1 (Kidd blood group)
chr18	INTS9	-0.838	CTIF	0.000670522	48802980	48803478	Intron (ENST00000256413.8/9811, intron 9 of 11)	18	48760182	48860565	100384	1	9811	ENST00000587860.1	42798	ENSG00000134030	cap binding complex dependent translation initiation factor
chr18	INTS9	-0.84	SLC14A1	0.000618031	45724556	45725054	Promoter (<=1kb)	18	45724891	45734340	9450	1	6563	ENST00000586056.5	0	ENSG00000141469	solute carrier family 14 member 1 (Kidd blood group)
chr18	INTS9	-0.843	SLC14A1	0.000568947	45712083	45712581	Intron (ENST00000644925.1/6563, intron 1 of 3)	18	45724127	45752520	28394	1	6563	ENST00000619403.4	-11546	ENSG00000141469	solute carrier family 14 member 1 (Kidd blood group)
chr18	INTS9	-0.846	AQP4-AS1	0.000528213	26908891	26909389	Promoter (<=1kb)	18	26909821	26930727	20907	1	147429	ENST00000631265.1	-432	ENSG00000260372	AQP4 antisense RNA 1
chr18	INTS9	-0.846	SLC14A1	0.000529638	45715347	45715845	Intron (ENST00000644925.1/6563, intron 1 of 3)	18	45724127	45752520	28394	1	6563	ENST00000619403.4	-8282	ENSG00000141469	solute carrier family 14 member 1 (Kidd blood group)
chr18	INTS9	-0.848	PTPRM	0.000488268	7568299	7568797	Promoter (<=1kb)	18	7567316	8406856	839541	1	5797	ENST00000580170.6	983	ENSG00000173482	protein tyrosine phosphatase receptor type M
chr18	INTS9	-0.848	LINC01894	0.000496144	24937270	24937768	Intron (ENST00000661125.1/105372028, intron 3 of 3)	18	24954207	24987665	33459	2	105372030	ENST00000582697.1	49897	ENSG00000264345	long intergenic non-protein coding RNA 1894
chr18	INTS9	-0.853	AQP4-AS1	0.000413843	26908263	26908761	Promoter (1-2kb)	18	26909821	26930727	20907	1	147429	ENST00000631265.1	-1060	ENSG00000260372	AQP4 antisense RNA 1
chr18	INTS9	-0.861	MBD2	0.000317232	54173193	54173691	Intron (ENST00000256429.8/8932, intron 3 of 6)	18	54155254	54160113	4860	2	8932	ENST00000579025.1	-13080	ENSG00000134046	methyl-CpG binding domain protein 2
chr18	INTS9	-0.861	SMAD7	0.000321457	48951904	48952402	Promoter (<=1kb)	18	48919853	48952052	32200	2	4092	ENST00000262158.7	0	ENSG00000101665	SMAD family member 7
chr18	INTS9	-0.863	BCL2	0.000301194	63285065	63285563	Intron (ENST00000678134.1/596, intron 2 of 2)	18	63123346	63318666	195321	2	596	ENST00000678134.1	33103	ENSG00000171791	BCL2 apoptosis regulator
chr18	INTS9	-0.871	SLC14A2-AS1	0.000227972	45363220	45363718	Intron (ENST00000586448.5/8170, intron 1 of 20)	18	45438174	45447346	9173	2	101927980	ENST00000592899.1	83628	NA	SLC14A2 antisense RNA 1
chr18	INTS9	-0.883	AQP4-AS1	0.00013953	26902279	26902777	Intron (ENST00000582605.5/147429, intron 3 of 5)	18	26909821	26930727	20907	1	147429	ENST00000631265.1	-7044	ENSG00000260372	AQP4 antisense RNA 1
chr18	INTS9	-0.884	GREB1L	0.000135798	21458222	21458720	Intron (ENST00000424526.6/80000, intron 15 of 32)	18	21451099	21508715	57617	1	80000	ENST00000578955.1	7123	ENSG00000141449	GREB1 like retinoic acid receptor coactivator
chr18	INTS9	-0.886	CTIF	0.000122555	48613423	48613921	Intron (ENST00000256413.8/9811, intron 1 of 11)	18	48621444	48711657	90214	1	9811	ENST00000589585.1	-7523	ENSG00000134030	cap binding complex dependent translation initiation factor
chr18	INTS9	-0.945	LINC01254	3.63393e-06	10343733	10344231	Intron (ENST00000666410.1/ENST00000666410.1, intron 2 of 6)	18	10405133	10414370	9238	2	101927350	ENST00000567609.1	70139	ENSG00000260913	long intergenic non-protein coding RNA 1254
chr19	INTS9	0.857	PGPEP1	0.000369125	18364722	18365220	3' UTR	19	18357506	18369948	12443	1	54858	ENST00000595552.2	7216	ENSG00000130517	pyroglutamyl-peptidase I
chr19	INTS9	0.853	ZNF486	0.000414509	20238295	20238793	Exon (ENST00000586657.1/ENST00000586657.1, exon 1 of 3)	19	20167228	20188776	21549	1	90649	ENST00000597083.5	71067	ENSG00000256229	zinc finger protein 486
chr19	INTS9	0.847	CDC37	0.000502916	10408804	10409302	Intron (ENST00000593124.1/11140, intron 2 of 7)	19	10391133	10403542	12410	2	11140	ENST00000222005.7	-5262	ENSG00000105401	cell division cycle 37, HSP90 cochaperone
chr19	INTS9	0.84	ZNF100	0.000633944	21767364	21767862	Promoter (<=1kb)	19	21722771	21767579	44809	2	163227	ENST00000358296.11	0	ENSG00000197020	zinc finger protein 100
chr19	INTS9	0.824	ZNF430	0.000978771	20999592	21000090	Distal Intergenic	19	21020634	21053544	32911	1	80264	ENST00000599548.5	-20544	ENSG00000118620	zinc finger protein 430
chr19	INTS9	-0.831	NDUFS7	0.000805558	1383616	1384114	Promoter (<=1kb)	19	1383875	1395584	11710	1	374291	ENST00000545446.5	0	ENSG00000115286	NADH:ubiquinone oxidoreductase core subunit S7
chr19	INTS9	-0.832	EEF2	0.000780489	3985270	3985768	Promoter (<=1kb)	19	3976056	3985463	9408	2	1938	ENST00000309311.7	0	ENSG00000167658	eukaryotic translation elongation factor 2
chr19	INTS9	-0.833	APOE	0.000759465	44905478	44905976	Promoter (<=1kb)	19	44905791	44908944	3154	1	348	ENST00000446996.5	0	ENSG00000130203	apolipoprotein E
chr19	INTS9	-0.834	RNF126	0.000753303	663053	663551	Promoter (<=1kb)	19	647526	663194	15669	2	55658	ENST00000605891.5	0	ENSG00000070423	ring finger protein 126
chr19	INTS9	-0.838	C19orf38	0.00065716	10836509	10837007	Promoter (<=1kb)	19	10836575	10869470	32896	1	255809	ENST00000592854.5	0	ENSG00000214212	chromosome 19 open reading frame 38
chr19	INTS9	-0.843	MEX3D	0.000575026	1567067	1567565	Promoter (<=1kb)	19	1554672	1567530	12859	2	399664	ENST00000605173.2	0	ENSG00000181588	mex-3 RNA binding family member D
chr19	INTS9	-0.843	SHC2	0.00057521	460039	460537	Promoter (<=1kb)	19	430741	460571	29831	2	25759	ENST00000590222.5	34	ENSG00000129946	SHC adaptor protein 2
chr19	INTS9	-0.843	ILF3	0.000575525	10653960	10654458	Promoter (<=1kb)	19	10654261	10692417	38157	1	3609	ENST00000449870.5	0	ENSG00000129351	interleukin enhancer binding factor 3
chr19	INTS9	-0.844	TLE2	0.000564348	3036111	3036609	Intron (ENST00000426948.6/7089, intron 1 of 18)	19	3019553	3029622	10070	2	7089	ENST00000591720.1	-6489	ENSG00000065717	TLE family member 2, transcriptional corepressor
chr19	INTS9	-0.846	TIMM13	0.000520535	2427662	2428160	Promoter (<=1kb)	19	2425625	2427586	1962	2	26517	ENST00000215570.8	-76	ENSG00000099800	translocase of inner mitochondrial membrane 13
chr19	INTS9	-0.846	NFIX	0.000527097	13002227	13002725	Intron (ENST00000592199.6/4784, intron 1 of 10)	19	12995608	13096201	100594	1	4784	ENST00000397661.6	6619	ENSG00000008441	nuclear factor I X
chr19	INTS9	-0.847	APC2	0.000502546	1451936	1452434	Promoter (<=1kb)	19	1452198	1453611	1414	1	10297	ENST00000587149.6	0	ENSG00000115266	APC regulator of WNT signaling pathway 2
chr19	INTS9	-0.848	ZNF414	0.000498543	8513936	8514434	Promoter (<=1kb)	19	8509678	8514167	4490	2	84330	ENST00000393927.9	0	ENSG00000133250	zinc finger protein 414
chr19	INTS9	-0.85	ZNF555	0.000463869	2840476	2840974	Promoter (<=1kb)	19	2841437	2852496	11060	1	148254	ENST00000585966.5	-463	ENSG00000186300	zinc finger protein 555
chr19	INTS9	-0.851	RNU6-9	0.000445357	1021553	1022051	Promoter (<=1kb)	19	1021522	1021628	107	1	101954271	ENST00000384627.1	31	ENSG00000207507	RNA, U6 small nuclear 9
chr19	INTS9	-0.854	TMEM259	0.000412866	1020996	1021494	Promoter (<=1kb)	19	1009648	1021179	11532	2	91304	ENST00000593068.7	0	ENSG00000182087	transmembrane protein 259
chr19	INTS9	-0.855	CALR	0.000399438	12938261	12938759	Promoter (<=1kb)	19	12938578	12940147	1570	1	811	ENST00000587486.6	0	ENSG00000179218	calreticulin
chr19	INTS9	-0.861	HOOK2	0.000318015	12782413	12782911	Intron (ENST00000589765.1/ENST00000589765.1, intron 3 of 3)	19	12770937	12778457	7521	2	29911	ENST00000592079.5	-3956	ENSG00000095066	hook microtubule tethering protein 2
chr19	INTS9	-0.869	CDC34	0.000239861	530867	531365	Promoter (<=1kb)	19	531760	542087	10328	1	997	ENST00000215574.9	-395	ENSG00000099804	cell division cycle 34, ubiqiutin conjugating enzyme
chr19	INTS9	-0.876	RPS15	0.000189536	1438115	1438613	Promoter (<=1kb)	19	1438358	1440494	2137	1	6209	ENST00000233609.8	0	ENSG00000115268	ribosomal protein S15
chr19	INTS9	-0.886	DPP9	0.000123189	4724430	4724928	Promoter (<=1kb)	19	4714106	4724673	10568	2	91039	ENST00000598041.5	0	ENSG00000142002	dipeptidyl peptidase 9
chr19	INTS9	-0.89	GTF2F1	0.000106444	6393243	6393741	Promoter (<=1kb)	19	6381413	6393205	11793	2	2962	ENST00000595047.5	-38	ENSG00000125651	general transcription factor IIF subunit 1
chr19	INTS9	-0.901	NFIC	6.3059e-05	3337195	3337693	Intron (ENST00000641145.1/4782, intron 1 of 10)	19	3359563	3469217	109655	1	4782	ENST00000589123.5	-21870	ENSG00000141905	nuclear factor I C
chr19	INTS9	-0.921	DPP9	2.07061e-05	4723684	4724182	Promoter (<=1kb)	19	4675226	4723863	48638	2	91039	ENST00000262960.13	0	ENSG00000142002	dipeptidyl peptidase 9
chr19	INTS9	-0.926	MED16	1.52906e-05	892979	893477	Promoter (<=1kb)	19	867630	893218	25589	2	10025	ENST00000395808.7	0	ENSG00000175221	mediator complex subunit 16
chr2	INTS9	0.94	SLC8A1	5.67727e-06	41020287	41020785	Distal Intergenic	2	40115250	40611053	495804	2	6546	ENST00000405269.5	-409234	ENSG00000183023	solute carrier family 8 member A1
chr2	INTS9	0.937	CKAP2L	6.95195e-06	112763924	112764422	Promoter (<=1kb)	2	112757194	112764117	6924	2	150468	ENST00000497357.1	0	ENSG00000169607	cytoskeleton associated protein 2 like
chr2	INTS9	0.928	EN1	1.3193e-05	118846819	118847317	Promoter (<=1kb)	2	118842171	118847648	5478	2	2019	ENST00000295206.7	331	ENSG00000163064	engrailed homeobox 1
chr2	INTS9	0.927	EN1	1.40652e-05	118847667	118848165	Promoter (<=1kb)	2	118842171	118847648	5478	2	2019	ENST00000295206.7	-19	ENSG00000163064	engrailed homeobox 1
chr2	INTS9	0.925	MIR3681	1.61969e-05	12168949	12169447	Intron (ENST00000438292.5/100506457, intron 3 of 4)	2	12199130	12199201	72	1	100500884	ENST00000580089.1	-29683	ENSG00000264089	microRNA 3681
chr2	INTS9	0.914	PDE11A-AS1	3.21132e-05	177784109	177784607	Intron (ENST00000286063.11/50940, intron 9 of 19)	2	177698490	177723289	24800	1	105373764	ENST00000450227.1	85619	ENSG00000229941	PDE11A antisense RNA 1
chr2	INTS9	0.905	CKAP2L	5.30378e-05	112764490	112764988	Promoter (<=1kb)	2	112736349	112764609	28261	2	150468	ENST00000302450.11	0	ENSG00000169607	cytoskeleton associated protein 2 like
chr2	INTS9	0.903	HNRNPLL	5.67325e-05	38602776	38603274	Promoter (<=1kb)	2	38561969	38602928	40960	2	92906	ENST00000449105.8	0	ENSG00000143889	heterogeneous nuclear ribonucleoprotein L like
chr2	INTS9	0.899	MYOSLID-AS1	7.12475e-05	207255268	207255766	Promoter (1-2kb)	2	207239864	207254252	14389	2	101927865	ENST00000432413.2	-1016	NA	MYOSLID antisense RNA 1
chr2	INTS9	0.897	LINC01248	7.67794e-05	5520641	5521139	Distal Intergenic	2	5677142	5691046	13905	2	102723818	ENST00000420221.1	169907	NA	long intergenic non-protein coding RNA 1248
chr2	INTS9	0.896	AGAP1	8.0734e-05	235263507	235264005	Distal Intergenic	2	235494043	236131793	637751	1	116987	ENST00000304032.13	-230038	ENSG00000157985	ArfGAP with GTPase domain, ankyrin repeat and PH domain 1
chr2	INTS9	0.89	ARL4C	0.000104417	234535322	234535820	Distal Intergenic	2	234493041	234497081	4041	2	10123	ENST00000339728.6	-38241	ENSG00000188042	ADP ribosylation factor like GTPase 4C
chr2	INTS9	0.89	IGFBP2	0.000107042	216619683	216620181	Distal Intergenic	2	216632828	216661917	29090	1	3485	ENST00000434997.1	-12647	ENSG00000115457	insulin like growth factor binding protein 2
chr2	INTS9	0.888	LINC01102	0.000113435	104430366	104430864	Promoter (<=1kb)	2	104430401	104512755	82355	1	150568	ENST00000662445.1	0	ENSG00000235597	long intergenic non-protein coding RNA 1102
chr2	INTS9	0.886	TANC1	0.000123838	158998707	158999205	Intron (ENST00000263635.8/85461, intron 1 of 26)	2	158968640	159232659	264020	1	85461	ENST00000263635.8	30067	ENSG00000115183	tetratricopeptide repeat, ankyrin repeat and coiled-coil containing 1
chr2	INTS9	0.886	MIR4777	0.000126557	231365188	231365686	Promoter (2-3kb)	2	231362708	231362793	86	1	100616317	ENST00000583710.1	2480	ENSG00000263641	microRNA 4777
chr2	INTS9	0.884	HOXD11	0.000137477	176105101	176105599	Promoter (<=1kb)	2	176104216	176109754	5539	1	3237	ENST00000498438.1	885	ENSG00000128713	homeobox D11
chr2	INTS9	0.883	MIR4433A	0.000140087	64312206	64312704	Distal Intergenic	2	64340759	64340839	81	1	100616265	ENST00000637652.1	-28055	ENSG00000283222	microRNA 4433a
chr2	INTS9	0.879	EML4	0.000167214	42252408	42252906	Intron (ENST00000402711.6/27436, intron 2 of 21)	2	42282909	42289913	7005	1	27436	ENST00000480320.1	-30003	ENSG00000143924	EMAP like 4
chr2	INTS9	0.879	HOXD3	0.00016801	176157580	176158078	Promoter (2-3kb)	2	176160891	176173085	12195	1	3232	ENST00000410016.5	-2813	ENSG00000128652	homeobox D3
chr2	INTS9	0.877	RBMS1	0.000181611	160666325	160666823	Distal Intergenic	2	160272151	160493807	221657	2	5937	ENST00000348849.8	-172518	ENSG00000153250	RNA binding motif single stranded interacting protein 1
chr2	INTS9	0.876	SH3BP4	0.000186156	235238519	235239017	Distal Intergenic	2	234994840	235040942	46103	1	23677	ENST00000454947.1	243679	ENSG00000130147	SH3 domain binding protein 4
chr2	INTS9	0.876	LINC01813	0.000187378	56084074	56084572	Intron (ENST00000606639.1/ENST00000606639.1, intron 2 of 6)	2	56077417	56090382	12966	2	101927165	ENST00000451034.1	5810	NA	long intergenic non-protein coding RNA 1813
chr2	INTS9	0.875	RTN4	0.000190614	55133836	55134334	Distal Intergenic	2	55027207	55112621	85415	2	57142	ENST00000427710.5	-21215	ENSG00000115310	reticulon 4
chr2	INTS9	0.875	TMEM163	0.000194742	134372656	134373154	Intron (ENST00000409645.5/4249, intron 11 of 16)	2	134455760	134459274	3515	2	81615	ENST00000467316.1	86120	ENSG00000152128	transmembrane protein 163
chr2	INTS9	0.874	LOC100506474	0.000201219	12965355	12965853	Intron (ENST00000663507.1/100506474, intron 2 of 6)	2	12780593	13003905	223313	2	100506474	ENST00000663507.1	38052	ENSG00000225649	uncharacterized LOC100506474
chr2	INTS9	0.873	TANC1	0.000207351	159124566	159125064	Intron (ENST00000263635.8/85461, intron 4 of 26)	2	159136199	159150777	14579	1	85461	ENST00000464096.1	-11135	ENSG00000115183	tetratricopeptide repeat, ankyrin repeat and coiled-coil containing 1
chr2	INTS9	0.873	ACYP2	0.000212253	54043912	54044410	Intron (ENST00000458030.3/98, intron 2 of 4)	2	54115403	54143314	27912	1	98	ENST00000406041.5	-70993	ENSG00000170634	acylphosphatase 2
chr2	INTS9	0.871	FMNL2	0.000227813	152298739	152299237	Distal Intergenic	2	152335174	152649826	314653	1	114793	ENST00000288670.14	-35937	ENSG00000157827	formin like 2
chr2	INTS9	0.87	GACAT3	0.000237506	16201841	16202339	Distal Intergenic	2	16080832	16087201	6370	1	104797537	ENST00000667080.1	121009	ENSG00000236289	gastric cancer associated transcript 3
chr2	INTS9	0.869	NCKAP5-AS2	0.000243993	133361883	133362381	Intron (ENST00000409261.6/344148, intron 3 of 19)	2	133266365	133285445	19081	1	101928161	ENST00000670944.1	95518	ENSG00000226953	NCKAP5 antisense RNA 2
chr2	INTS9	0.867	HOXD11	0.000258481	176106609	176107107	Promoter (<=1kb)	2	176107280	176109754	2475	1	3237	ENST00000249504.7	-173	ENSG00000128713	homeobox D11
chr2	INTS9	0.866	MYCNOS	0.000266727	15965498	15965996	Distal Intergenic	2	15940185	15942249	2065	2	10408	ENST00000641534.1	-23249	ENSG00000233718	MYCN opposite strand
chr2	INTS9	0.862	MYOSLID-AS1	0.000311865	207255915	207256413	Promoter (1-2kb)	2	207239864	207254252	14389	2	101927865	ENST00000432413.2	-1663	NA	MYOSLID antisense RNA 1
chr2	INTS9	0.86	HS1BP3-IT1	0.000328603	20561580	20562078	Intron (ENST00000446825.1/64342, intron 5 of 5)	2	20590775	20592548	1774	2	100874343	ENST00000449391.2	30470	ENSG00000231948	HS1BP3 intronic transcript 1
chr2	INTS9	0.858	GACAT3	0.000358415	16126599	16127097	Distal Intergenic	2	16080832	16087201	6370	1	104797537	ENST00000667080.1	45767	ENSG00000236289	gastric cancer associated transcript 3
chr2	INTS9	0.858	HOXD10	0.000358469	176108317	176108815	Promoter (<=1kb)	2	176108790	176119394	10605	1	3236	ENST00000490088.2	0	ENSG00000128710	homeobox D10
chr2	INTS9	0.857	FZD5	0.000371373	207772363	207772861	Promoter (2-3kb)	2	207762598	207769906	7309	2	7855	ENST00000295417.4	-2457	ENSG00000163251	frizzled class receptor 5
chr2	INTS9	0.856	SLC4A3	0.000382802	219644824	219645322	Exon (ENST00000597288.1/ENST00000597288.1, exon 1 of 1)	2	219633346	219635781	2436	1	6508	ENST00000444906.1	11478	ENSG00000114923	solute carrier family 4 member 3
chr2	INTS9	0.855	UGP2	0.000392854	63840644	63841142	Promoter (<=1kb)	2	63840952	63884110	43159	1	7360	ENST00000466642.5	0	ENSG00000169764	UDP-glucose pyrophosphorylase 2
chr2	INTS9	0.853	CTLA4	0.000419472	203893308	203893806	Distal Intergenic	2	203870242	203872856	2615	1	1493	ENST00000650075.1	23066	ENSG00000163599	cytotoxic T-lymphocyte associated protein 4
chr2	INTS9	0.853	LOC400940	0.000423573	6073444	6073942	Distal Intergenic	2	5982648	6003508	20861	1	400940	ENST00000660326.1	90796	NA	uncharacterized LOC400940
chr2	INTS9	0.853	NCKAP5	0.000424334	132803973	132804471	Intron (ENST00000651100.1/ENST00000651100.1, intron 2 of 3)	2	132731949	132782023	50075	2	344148	ENST00000473859.1	-21950	ENSG00000176771	NCK associated protein 5
chr2	INTS9	0.852	C2orf80	0.000432531	208192785	208193283	Promoter (2-3kb)	2	208165347	208190030	24684	2	389073	ENST00000341287.9	-2755	ENSG00000188674	chromosome 2 open reading frame 80
chr2	INTS9	0.852	LINC02611	0.000438198	98761428	98761926	Exon (ENST00000419865.6/101927070, exon 4 of 4)	2	98762368	98768990	6623	2	101927070	ENST00000629175.2	7064	ENSG00000226791	long intergenic non-protein coding RNA 2611
chr2	INTS9	0.851	CD207	0.000452649	70850978	70851476	Distal Intergenic	2	70830211	70835816	5606	2	50489	ENST00000410009.5	-15162	ENSG00000116031	CD207 molecule
chr2	INTS9	0.851	TTC21B	0.000454876	165953634	165954132	Promoter (<=1kb)	2	165867381	165953816	86436	2	79809	ENST00000652557.1	0	ENSG00000123607	tetratricopeptide repeat domain 21B
chr2	INTS9	0.85	LINC00342	0.000460275	95709973	95710471	Distal Intergenic	2	95807054	95814307	7254	2	150759	ENST00000668171.1	103836	NA	long intergenic non-protein coding RNA 342
chr2	INTS9	0.85	LINC01248	0.000463431	5691198	5691696	Promoter (<=1kb)	2	5618327	5691118	72792	2	102723818	ENST00000453678.5	-80	NA	long intergenic non-protein coding RNA 1248
chr2	INTS9	0.849	ARHGAP15	0.000472012	143607652	143608150	Exon (ENST00000473426.1/ENST00000473426.1, exon 3 of 3)	2	143556408	143624267	67860	1	55843	ENST00000419455.1	51244	ENSG00000075884	Rho GTPase activating protein 15
chr2	INTS9	0.849	NCK2	0.000474325	105790107	105790605	Intron (ENST00000233154.9/8440, intron 1 of 4)	2	105816558	105893176	76619	1	8440	ENST00000522586.5	-25953	ENSG00000071051	NCK adaptor protein 2
chr2	INTS9	0.849	LINC01914	0.000478122	41937439	41937937	Exon (ENST00000378711.2/400950, exon 4 of 4)	2	41931600	41933909	2310	2	101929723	ENST00000436551.2	-3530	ENSG00000234362	long intergenic non-protein coding RNA 1914
chr2	INTS9	0.847	HOXD13	0.00050391	176092999	176093497	Promoter (<=1kb)	2	176092721	176095944	3224	1	3239	ENST00000392539.4	278	ENSG00000128714	homeobox D13
chr2	INTS9	0.842	TEX41	0.000585905	145200228	145200726	Intron (ENST00000627545.2/ENST00000627545.2, intron 2 of 2)	2	145070819	145117634	46816	1	401014	ENST00000626394.2	129409	ENSG00000226674	testis expressed 41
chr2	INTS9	0.841	LINC00486	0.000602308	32883071	32883569	Promoter (<=1kb)	2	32882801	32926522	43722	1	285045	ENST00000435075.1	270	ENSG00000230876	long intergenic non-protein coding RNA 486
chr2	INTS9	0.841	LINC01832	0.000602646	138072321	138072819	Distal Intergenic	2	138101878	138107178	5301	1	105373635	ENST00000446520.2	-29059	NA	long intergenic non-protein coding RNA 1832
chr2	INTS9	0.841	IGFBP2	0.000616923	216636960	216637458	Intron (ENST00000434997.1/3485, intron 1 of 2)	2	216633429	216664433	31005	1	3485	ENST00000490362.1	3531	ENSG00000115457	insulin like growth factor binding protein 2
chr2	INTS9	0.839	SERTAD2	0.000644764	64716587	64717085	Intron (ENST00000476805.2/9792, intron 1 of 1)	2	64636533	64751005	114473	2	9792	ENST00000476805.2	33920	ENSG00000179833	SERTA domain containing 2
chr2	INTS9	0.839	HS1BP3-IT1	0.000649954	20568868	20569366	Intron (ENST00000446825.1/64342, intron 5 of 5)	2	20590775	20592548	1774	2	100874343	ENST00000449391.2	23182	ENSG00000231948	HS1BP3 intronic transcript 1
chr2	INTS9	0.838	LINC01250	0.000667948	3127184	3127682	Promoter (1-2kb)	2	2895048	3126026	230979	2	101927554	ENST00000457478.1	-1158	ENSG00000234423	long intergenic non-protein coding RNA 1250
chr2	INTS9	0.838	EN1	0.000671661	118842673	118843171	Promoter (1-2kb)	2	118843235	118844352	1118	2	2019	ENST00000546667.1	1181	ENSG00000163064	engrailed homeobox 1
chr2	INTS9	0.838	LOC101929551	0.000673131	7666740	7667238	Distal Intergenic	2	7886781	7899642	12862	2	101929551	ENST00000657636.1	232404	ENSG00000226506	uncharacterized LOC101929551
chr2	INTS9	0.837	HOXD3	0.000688283	176158262	176158760	Promoter (2-3kb)	2	176160891	176173085	12195	1	3232	ENST00000410016.5	-2131	ENSG00000128652	homeobox D3
chr2	INTS9	0.836	SCN3A	0.000701304	165114294	165114792	Intron (ENST00000628085.2/ENST00000628085.2, intron 3 of 3)	2	165095511	165097614	2104	2	6328	ENST00000471697.1	-16680	ENSG00000153253	sodium voltage-gated channel alpha subunit 3
chr2	INTS9	0.836	KCNF1	0.000705903	11004185	11004683	Distal Intergenic	2	10911934	10914225	2292	1	3754	ENST00000295082.3	92251	ENSG00000162975	potassium voltage-gated channel modifier subfamily F member 1
chr2	INTS9	0.835	TANC1	0.000715136	159111467	159111965	Intron (ENST00000263635.8/85461, intron 4 of 26)	2	159136199	159150777	14579	1	85461	ENST00000464096.1	-24234	ENSG00000115183	tetratricopeptide repeat, ankyrin repeat and coiled-coil containing 1
chr2	INTS9	0.833	GACAT3	0.000760317	16069578	16070076	Promoter (<=1kb)	2	16069786	16086222	16437	1	104797537	ENST00000651908.1	0	ENSG00000236289	gastric cancer associated transcript 3
chr2	INTS9	0.833	TANC1	0.000763359	158923904	158924402	Distal Intergenic	2	158968640	159232659	264020	1	85461	ENST00000263635.8	-44238	ENSG00000115183	tetratricopeptide repeat, ankyrin repeat and coiled-coil containing 1
chr2	INTS9	0.832	LINC01831	0.000778663	104023692	104024190	Intron (ENST00000537492.5/ENST00000537492.5, intron 1 of 3)	2	104412227	104414008	1782	2	101927331	ENST00000449772.1	389818	ENSG00000225765	long intergenic non-protein coding RNA 1831
chr2	INTS9	0.832	LINC01804	0.000778951	15728044	15728542	Intron (ENST00000436967.4/101926966, intron 2 of 3)	2	15700531	15715631	15101	1	101926966	ENST00000476839.2	27513	ENSG00000231031	long intergenic non-protein coding RNA 1804
chr2	INTS9	0.832	DYNC1I2	0.000796006	171724227	171724725	Promoter (1-2kb)	2	171726558	171748407	21850	1	1781	ENST00000479806.1	-1833	ENSG00000077380	dynein cytoplasmic 1 intermediate chain 2
chr2	INTS9	0.831	MIR5000	0.000821506	75047869	75048367	3' UTR	2	75090812	75090914	103	1	100846995	ENST00000577717.1	-42445	ENSG00000263909	microRNA 5000
chr2	INTS9	0.83	SOX11	0.000825862	5692055	5692553	Promoter (<=1kb)	2	5692384	5701385	9002	1	6664	ENST00000322002.5	0	ENSG00000176887	SRY-box transcription factor 11
chr2	INTS9	0.83	EN1	0.000832664	118845988	118846486	Promoter (1-2kb)	2	118842171	118847648	5478	2	2019	ENST00000295206.7	1162	ENSG00000163064	engrailed homeobox 1
chr2	INTS9	0.829	NCK2	0.000846554	105919070	105919568	Intron (ENST00000652190.1/ENST00000652190.1, intron 2 of 3)	2	105851782	105894272	42491	1	8440	ENST00000393349.2	67288	ENSG00000071051	NCK adaptor protein 2
chr2	INTS9	0.829	RPL37A	0.000867029	216519891	216520389	Intron (ENST00000600880.5/6168, intron 3 of 3)	2	216499140	216529484	30345	1	6168	ENST00000441179.2	20751	ENSG00000197756	ribosomal protein L37a
chr2	INTS9	0.827	ADD2	0.00089697	70732737	70733235	Intron (ENST00000403045.6/119, intron 1 of 20)	2	70692428	70717778	25351	2	119	ENST00000415348.5	-14959	ENSG00000075340	adducin 2
chr2	INTS9	0.827	METTL8	0.000899609	171319098	171319596	3' UTR	2	171324101	171326153	2053	2	79828	ENST00000470773.1	6557	ENSG00000123600	methyltransferase like 8
chr2	INTS9	0.827	STEAP3	0.000901782	119214585	119215083	Distal Intergenic	2	119223831	119265652	41822	1	55240	ENST00000393106.6	-8748	ENSG00000115107	STEAP3 metalloreductase
chr2	INTS9	0.827	MAP2	0.000914979	209189815	209190313	Distal Intergenic	2	209424058	209730518	306461	1	4133	ENST00000199940.10	-233745	ENSG00000078018	microtubule associated protein 2
chr2	INTS9	0.826	CLASP1	0.000924047	121521356	121521854	Intron (ENST00000409078.8/23332, intron 6 of 38)	2	121462532	121525967	63436	2	23332	ENST00000474065.5	4113	ENSG00000074054	cytoplasmic linker associated protein 1
chr2	INTS9	0.826	SDC1	0.000924322	20224591	20225089	Promoter (<=1kb)	2	20204152	20225094	20943	2	6382	ENST00000447124.1	5	ENSG00000115884	syndecan 1
chr2	INTS9	0.825	MYT1L	0.000959006	1972376	1972874	3' UTR	2	1789148	1979220	190073	2	23040	ENST00000650399.1	6346	ENSG00000186487	myelin transcription factor 1 like
chr2	INTS9	0.825	SP9	0.000960752	174337435	174337933	Promoter (2-3kb)	2	174334954	174338500	3547	1	100131390	ENST00000394967.3	2481	ENSG00000217236	Sp9 transcription factor
chr2	INTS9	0.823	MSGN1	0.000999947	17812942	17813440	Distal Intergenic	2	17816460	17817798	1339	1	343930	ENST00000281047.4	-3020	ENSG00000151379	mesogenin 1
chr2	INTS9	-0.823	USP39	0.00099678	85602478	85602976	Promoter (<=1kb)	2	85602856	85623782	20927	1	10713	ENST00000491659.5	0	ENSG00000168883	ubiquitin specific peptidase 39
chr2	INTS9	-0.824	GLS	0.00099321	190879933	190880431	Promoter (<=1kb)	2	190880821	190965552	84732	1	2744	ENST00000320717.8	-390	ENSG00000115419	glutaminase
chr2	INTS9	-0.826	SFXN5	0.00091993	73058967	73059465	Promoter (<=1kb)	2	72942036	73059172	117137	2	94097	ENST00000474528.5	0	ENSG00000144040	sideroflexin 5
chr2	INTS9	-0.826	DLX2-DT	0.000932151	172228162	172228660	Intron (ENST00000667725.1/ENST00000667725.1, intron 2 of 4)	2	172103006	172109982	6977	1	104326193	ENST00000448117.1	125156	ENSG00000236651	DLX2 divergent transcript
chr2	INTS9	-0.826	TTC7A	0.000941509	47014644	47015142	Intron (ENST00000409245.5/57217, intron 12 of 20)	2	47008702	47076112	67411	1	57217	ENST00000651415.1	5942	ENSG00000068724	tetratricopeptide repeat domain 7A
chr2	INTS9	-0.827	CTNNA2-AS1	0.000900184	79432807	79433305	Intron (ENST00000466387.5/1496, intron 4 of 21)	2	79492882	79500844	7963	2	101927987	ENST00000443301.2	67539	NA	CTNNA2 antisense RNA 1
chr2	INTS9	-0.827	GPR75-ASB3	0.000907046	53859789	53860287	Promoter (<=1kb)	2	53670293	53860160	189868	2	100302652	ENST00000406625.6	0	ENSG00000115239	GPR75-ASB3 readthrough
chr2	INTS9	-0.832	ASAP2	0.000781604	9307579	9308077	Intron (ENST00000315273.4/8853, intron 3 of 26)	2	9323121	9358838	35718	1	8853	ENST00000641030.1	-15044	ENSG00000151693	ArfGAP with SH3 domain, ankyrin repeat and PH domain 2
chr2	INTS9	-0.834	GPD2	0.000755151	156401200	156401698	Distal Intergenic	2	156435290	156510849	75560	1	2820	ENST00000415049.5	-33592	ENSG00000115159	glycerol-3-phosphate dehydrogenase 2
chr2	INTS9	-0.837	DIRC3	0.000680413	217657256	217657754	Intron (ENST00000676082.1/729582, intron 1 of 9)	2	217284057	217624581	340525	2	729582	ENST00000663562.1	-32675	NA	disrupted in renal carcinoma 3
chr2	INTS9	-0.842	CYP1B1-AS1	0.000585208	38122318	38122816	Promoter (<=1kb)	2	38121985	38131590	9606	1	285154	ENST00000585654.1	333	ENSG00000232973	CYP1B1 antisense RNA 1
chr2	INTS9	-0.844	SPEG	0.000549971	219451654	219452152	Promoter (<=1kb)	2	219451741	219464667	12927	1	10290	ENST00000463218.5	0	ENSG00000072195	striated muscle enriched protein kinase
chr2	INTS9	-0.845	LINC01814	0.000545425	8488311	8488809	Exon (ENST00000649387.1/ENST00000649387.1, exon 1 of 4)	2	8570208	8581608	11401	2	101929567	ENST00000662379.1	92799	ENSG00000236008	long intergenic non-protein coding RNA 1814
chr2	INTS9	-0.848	LOC100505774	0.000494118	28736005	28736503	Promoter (<=1kb)	2	28707511	28736266	28756	2	100505774	ENST00000663311.1	0	ENSG00000226833	uncharacterized LOC100505774
chr2	INTS9	-0.852	TNS1	0.000439605	217857753	217858251	Promoter (<=1kb)	2	217848472	217858633	10162	2	7145	ENST00000480665.1	382	ENSG00000079308	tensin 1
chr2	INTS9	-0.853	GPD2	0.00041379	156400545	156401043	Distal Intergenic	2	156435290	156510849	75560	1	2820	ENST00000415049.5	-34247	ENSG00000115159	glycerol-3-phosphate dehydrogenase 2
chr2	INTS9	-0.855	HS1BP3	0.000389133	20617881	20618379	3' UTR	2	20592617	20624773	32157	2	64342	ENST00000415264.5	6394	ENSG00000118960	HCLS1 binding protein 3
chr2	INTS9	-0.855	LOC107985856	0.000400104	20536428	20536926	Distal Intergenic	2	20499571	20501311	1741	2	107985856	ENST00000441870.1	-35117	NA	uncharacterized LOC107985856
chr2	INTS9	-0.858	KLHL29	0.000361291	23250481	23250979	Distal Intergenic	2	23385179	23708606	323428	1	114818	ENST00000486442.6	-134200	ENSG00000119771	kelch like family member 29
chr2	INTS9	-0.864	LINC01817	0.000288491	150166215	150166713	Exon (ENST00000652679.1/ENST00000652679.1, exon 1 of 2)	2	150234892	150257007	22116	2	105373683	ENST00000429317.1	90294	ENSG00000231420	long intergenic non-protein coding RNA 1817
chr2	INTS9	-0.865	EFHD1	0.000283428	232637797	232638295	Promoter (<=1kb)	2	232638141	232682774	44634	1	80303	ENST00000409708.5	0	ENSG00000115468	EF-hand domain family member D1
chr2	INTS9	-0.867	SERPINE2	0.000265342	224004238	224004736	Intron (ENST00000258405.9/5270, intron 1 of 8)	2	223984809	224013949	29141	2	5270	ENST00000432738.5	9213	ENSG00000135919	serpin family E member 2
chr2	INTS9	-0.868	LOC107985856	0.000253865	20483492	20483990	Distal Intergenic	2	20499571	20501311	1741	2	107985856	ENST00000441870.1	17321	NA	uncharacterized LOC107985856
chr2	INTS9	-0.868	LOC107985856	0.000256376	20531674	20532172	Distal Intergenic	2	20499571	20501311	1741	2	107985856	ENST00000441870.1	-30363	NA	uncharacterized LOC107985856
chr2	INTS9	-0.876	KIF1A	0.000187306	240792183	240792681	Promoter (2-3kb)	2	240788051	240789312	1262	2	547	ENST00000675314.1	-2871	ENSG00000130294	kinesin family member 1A
chr2	INTS9	-0.882	AFF3	0.000145317	99572757	99573255	Intron (ENST00000409236.6/3899, intron 16 of 22)	2	99547575	99593267	45693	2	3899	ENST00000671937.1	20012	ENSG00000144218	AF4/FMR2 family member 3
chr2	INTS9	-0.892	SLC8A1	9.46489e-05	40435631	40436129	Intron (ENST00000406785.6/6546, intron 1 of 7)	2	40115045	40430304	315260	2	6546	ENST00000405901.7	-5327	ENSG00000183023	solute carrier family 8 member A1
chr2	INTS9	-0.892	LRRTM4	9.74578e-05	77458153	77458651	Intron (ENST00000409911.5/80059, intron 2 of 2)	2	77517516	77522210	4695	2	80059	ENST00000409282.1	63559	ENSG00000176204	leucine rich repeat transmembrane neuronal 4
chr2	INTS9	-0.898	LINC01320	7.23242e-05	34799538	34800036	Exon (ENST00000453451.5/ENST00000453451.5, exon 1 of 6)	2	34713656	34723751	10096	1	104355288	ENST00000659537.1	85882	ENSG00000228262	long intergenic non-protein coding RNA 1320
chr2	INTS9	-0.898	GPD2	7.4658e-05	156399850	156400348	Distal Intergenic	2	156435290	156510849	75560	1	2820	ENST00000415049.5	-34942	ENSG00000115159	glycerol-3-phosphate dehydrogenase 2
chr2	INTS9	-0.898	PCBP1-AS1	7.48034e-05	70086777	70087275	Promoter (<=1kb)	2	69962263	70087015	124753	2	400960	ENST00000435880.6	0	ENSG00000179818	PCBP1 antisense RNA 1
chr2	INTS9	-0.899	SPEG	6.93313e-05	219452173	219452671	Promoter (<=1kb)	2	219451741	219464667	12927	1	10290	ENST00000463218.5	432	ENSG00000072195	striated muscle enriched protein kinase
chr2	INTS9	-0.903	IQCA1	5.76106e-05	236473047	236473545	Intron (ENST00000431676.6/79781, intron 5 of 18)	2	236392329	236455111	62783	2	79781	ENST00000465621.1	-17936	ENSG00000132321	IQ motif containing with AAA domain 1
chr2	INTS9	-0.906	TFCP2L1	4.89882e-05	121070938	121071436	Distal Intergenic	2	121224164	121234274	10111	2	29842	ENST00000464621.1	162838	ENSG00000115112	transcription factor CP2 like 1
chr2	INTS9	-0.914	HECW2	3.21243e-05	196205849	196206347	Intron (ENST00000260983.8/57520, intron 28 of 28)	2	196199275	196218259	18985	2	57520	ENST00000642318.1	11912	ENSG00000138411	HECT, C2 and WW domain containing E3 ubiquitin protein ligase 2
chr20	INTS9	0.881	SOGA1	0.000150481	36825356	36825854	Intron (ENST00000237536.9/140710, intron 3 of 14)	20	36783782	36816281	32500	2	140710	ENST00000465671.1	-9075	ENSG00000149639	suppressor of glucose, autophagy associated 1
chr20	INTS9	0.881	INSM1	0.00015049	20408351	20408849	Intron (ENST00000202677.12/57186, intron 38 of 39)	20	20368104	20370949	2846	1	3642	ENST00000310227.3	40247	ENSG00000173404	INSM transcriptional repressor 1
chr20	INTS9	0.879	SULF2	0.000167252	47724305	47724803	Intron (ENST00000359930.8/55959, intron 3 of 20)	20	47706513	47736943	30431	2	55959	ENST00000478766.1	12140	ENSG00000196562	sulfatase 2
chr20	INTS9	0.874	RALGAPA2	0.000199027	20450446	20450944	Intron (ENST00000202677.12/57186, intron 37 of 39)	20	20470933	20512600	41668	2	57186	ENST00000427175.2	61656	ENSG00000188559	Ral GTPase activating protein catalytic subunit alpha 2
chr20	INTS9	0.853	SULF2	0.00041717	47809576	47810074	Distal Intergenic	20	47657406	47786616	129211	2	55959	ENST00000484875.5	-22960	ENSG00000196562	sulfatase 2
chr20	INTS9	0.84	SNAI1	0.00062231	49989435	49989933	Distal Intergenic	20	49982980	49988886	5907	1	6615	ENST00000244050.3	6455	ENSG00000124216	snail family transcriptional repressor 1
chr20	INTS9	0.837	MACROD2	0.000683551	15395498	15395996	Intron (ENST00000217246.8/140733, intron 6 of 16)	20	15196858	16053197	856340	1	140733	ENST00000402914.5	198640	ENSG00000172264	mono-ADP ribosylhydrolase 2
chr20	INTS9	0.831	LINC00237	0.000815846	20967800	20968298	Distal Intergenic	20	21092809	21101559	8751	2	105372556	ENST00000455890.2	133261	ENSG00000225127	long intergenic non-protein coding RNA 237
chr20	INTS9	0.826	INSM1	0.000929141	20410637	20411135	Intron (ENST00000202677.12/57186, intron 38 of 39)	20	20368104	20370949	2846	1	3642	ENST00000310227.3	42533	ENSG00000173404	INSM transcriptional repressor 1
chr20	INTS9	0.825	MACROD2-AS1	0.000962962	14877313	14877811	Intron (ENST00000217246.8/140733, intron 5 of 16)	20	14884250	14929474	45225	2	100379174	ENST00000653740.1	51663	ENSG00000235914	MACROD2 antisense RNA 1
chr20	INTS9	-0.826	SIRPA	0.000932548	1890742	1891240	Promoter (2-3kb)	20	1894167	1939894	45728	1	140885	ENST00000400068.7	-2927	ENSG00000198053	signal regulatory protein alpha
chr20	INTS9	-0.827	SLC35C2	0.00089564	46364225	46364723	Promoter (<=1kb)	20	46345980	46364404	18425	2	51006	ENST00000543605.5	0	ENSG00000080189	solute carrier family 35 member C2
chr20	INTS9	-0.827	PTPRT	0.000896499	42531505	42532003	Intron (ENST00000356100.6/11122, intron 7 of 30)	20	42072774	42472569	399796	2	11122	ENST00000612229.4	-58936	ENSG00000196090	protein tyrosine phosphatase receptor type T
chr20	INTS9	-0.83	DNAAF9	0.000845053	3407101	3407599	Promoter (<=1kb)	20	3249305	3407625	158321	2	25943	ENST00000252032.9	26	ENSG00000088854	dynein axonemal assembly factor 9
chr20	INTS9	-0.831	FAM182B	0.000814031	25863072	25863570	Promoter (<=1kb)	20	25774018	25863201	89184	2	728882	ENST00000376403.5	0	NA	family with sequence similarity 182 member B
chr20	INTS9	-0.832	SUMO1P1	0.000789761	53915013	53915511	Distal Intergenic	20	53875252	53875557	306	2	391257	ENST00000497904.1	-39456	NA	SUMO1 pseudogene 1
chr20	INTS9	-0.833	NAA20	0.000765109	19978482	19978980	Intron (ENST00000648440.1/54453, intron 8 of 11)	20	20017310	20033629	16320	1	51126	ENST00000310450.8	-38330	ENSG00000173418	N-alpha-acetyltransferase 20, NatB catalytic subunit
chr20	INTS9	-0.839	PTPRT	0.000637343	43124210	43124708	Intron (ENST00000356100.6/11122, intron 1 of 30)	20	42072752	43189733	1116982	2	11122	ENST00000356100.6	65025	ENSG00000196090	protein tyrosine phosphatase receptor type T
chr20	INTS9	-0.84	NRSN2	0.000622035	346856	347354	Promoter (<=1kb)	20	346883	353680	6798	1	80023	ENST00000492242.5	0	ENSG00000125841	neurensin 2
chr20	INTS9	-0.84	MAFB	0.000629542	40688477	40688975	Promoter (<=1kb)	20	40685848	40689236	3389	2	9935	ENST00000373313.3	261	ENSG00000204103	MAF bZIP transcription factor B
chr20	INTS9	-0.842	SIRPA	0.000584968	1895128	1895626	Promoter (<=1kb)	20	1895407	1940592	45186	1	140885	ENST00000358771.5	0	ENSG00000198053	signal regulatory protein alpha
chr20	INTS9	-0.842	MIR4325	0.000587775	57309431	57309929	Distal Intergenic	20	57321502	57321591	90	2	100422883	ENST00000583049.1	11662	ENSG00000266666	microRNA 4325
chr20	INTS9	-0.845	SMOX	0.000545438	4170223	4170721	Promoter (<=1kb)	20	4171710	4187747	16038	1	54498	ENST00000379460.6	-989	ENSG00000088826	spermine oxidase
chr20	INTS9	-0.849	LINC00494	0.000472024	48393781	48394279	Distal Intergenic	20	48365647	48370629	4983	1	284749	ENST00000433094.1	28134	ENSG00000235621	long intergenic non-protein coding RNA 494
chr20	INTS9	-0.853	SIRPA	0.00042121	1881340	1881838	Distal Intergenic	20	1894167	1939894	45728	1	140885	ENST00000400068.7	-12329	ENSG00000198053	signal regulatory protein alpha
chr20	INTS9	-0.855	PDYN-AS1	0.000389387	1935642	1936140	Intron (ENST00000400068.7/140885, intron 8 of 8)	20	1947246	2007517	60272	1	727993	ENST00000446562.1	-11106	ENSG00000233896	PDYN antisense RNA 1
chr20	INTS9	-0.855	LOC149684	0.000394831	38252559	38253057	Intron (ENST00000279024.9/85449, intron 1 of 13)	20	38260149	38304332	44184	1	149684	ENST00000418004.5	-7092	ENSG00000285347	uncharacterized LOC149684
chr20	INTS9	-0.857	RIN2	0.000366221	19973956	19974454	Intron (ENST00000648440.1/54453, intron 7 of 11)	20	19935125	20002457	67333	1	54453	ENST00000484638.1	38831	ENSG00000132669	Ras and Rab interactor 2
chr20	INTS9	-0.858	NEURL2	0.000358184	45891063	45891561	Promoter (<=1kb)	20	45888634	45891287	2654	2	140825	ENST00000372518.4	0	ENSG00000124257	neuralized E3 ubiquitin protein ligase 2
chr20	INTS9	-0.86	LINC01370	0.000331077	39960478	39960976	Distal Intergenic	20	40004216	40010114	5899	1	100505663	ENST00000669808.1	-43240	NA	long intergenic non-protein coding RNA 1370
chr20	INTS9	-0.862	LINC01370	0.000312582	39903814	39904312	Distal Intergenic	20	40004216	40010114	5899	1	100505663	ENST00000669808.1	-99904	NA	long intergenic non-protein coding RNA 1370
chr20	INTS9	-0.873	RIN2	0.000206682	19974682	19975180	Exon (ENST00000648440.1/54453, exon 8 of 12)	20	19935125	20002457	67333	1	54453	ENST00000484638.1	39557	ENSG00000132669	Ras and Rab interactor 2
chr20	INTS9	-0.873	PCIF1	0.000209886	45934424	45934922	Promoter (<=1kb)	20	45934683	45948020	13338	1	63935	ENST00000372409.8	0	ENSG00000100982	phosphorylated CTD interacting factor 1
chr20	INTS9	-0.874	MAFB	0.000203872	40689060	40689558	Promoter (<=1kb)	20	40685848	40689236	3389	2	9935	ENST00000373313.3	0	ENSG00000204103	MAF bZIP transcription factor B
chr20	INTS9	-0.875	SNAP25-AS1	0.000197361	10109594	10110092	Intron (ENST00000661614.1/100131208, intron 2 of 4)	20	10025616	10035324	9709	2	100131208	ENST00000438646.1	-74270	ENSG00000227906	SNAP25 antisense RNA 1
chr20	INTS9	-0.881	PTPRT	0.000151366	43191956	43192454	Promoter (1-2kb)	20	42072752	43189970	1117219	2	11122	ENST00000373201.5	-1986	ENSG00000196090	protein tyrosine phosphatase receptor type T
chr20	INTS9	-0.884	PRNP	0.000133987	4607188	4607686	Distal Intergenic	20	4686350	4701590	15241	1	5621	ENST00000430350.2	-78664	ENSG00000171867	prion protein
chr20	INTS9	-0.888	SIRPA	0.000114442	1841738	1842236	Distal Intergenic	20	1894167	1939894	45728	1	140885	ENST00000400068.7	-51931	ENSG00000198053	signal regulatory protein alpha
chr20	INTS9	-0.908	LOC100289473	4.36451e-05	1802235	1802733	Intron (ENST00000671643.1/ENST00000671643.1, intron 1 of 2)	20	1767957	1779995	12039	2	100289473	ENST00000418979.2	-22240	ENSG00000232528	cytoskeleton associated protein 2-like pseudogene
chr21	INTS9	0.923	APP	1.8887e-05	25936703	25937201	Intron (ENST00000596385.5/ENST00000596385.5, intron 2 of 3)	21	25881514	25897983	16470	2	351	ENST00000464867.1	-38720	ENSG00000142192	amyloid beta precursor protein
chr21	INTS9	0.882	FAM207A	0.000144402	44982731	44983229	Distal Intergenic	21	44973056	44976973	3918	1	85395	ENST00000485207.1	9675	ENSG00000160256	family with sequence similarity 207 member A
chr21	INTS9	0.854	MRPS6	0.000402935	34022897	34023395	Distal Intergenic	21	34073224	34143034	69811	1	64968	ENST00000488492.5	-49829	ENSG00000243927	mitochondrial ribosomal protein S6
chr21	INTS9	0.846	HUNK	0.000529898	31945402	31945900	Intron (ENST00000270112.7/30811, intron 3 of 10)	21	31924552	31968334	43783	1	30811	ENST00000430354.1	20850	ENSG00000142149	hormonally up-regulated Neu-associated kinase
chr21	INTS9	-0.824	DSCAM	0.00098929	40911620	40912118	Distal Intergenic	21	40010999	40847158	836160	2	1826	ENST00000400454.6	-64462	ENSG00000171587	DS cell adhesion molecule
chr21	INTS9	-0.827	DSCAM-IT1	0.000917508	40587691	40588189	Intron (ENST00000400454.6/1826, intron 3 of 32)	21	40615378	40630767	15390	2	100874326	ENST00000441910.5	42578	ENSG00000233756	DSCAM intronic transcript 1
chr21	INTS9	-0.842	PDE9A	0.000586821	42743227	42743725	Intron (ENST00000291539.11/5152, intron 7 of 19)	21	42731758	42775509	43752	1	5152	ENST00000495343.5	11469	ENSG00000160191	phosphodiesterase 9A
chr21	INTS9	-0.845	PCBP3-AS1	0.00053924	45836205	45836703	Promoter (1-2kb)	21	45827961	45837987	10027	2	100129027	ENST00000380008.2	1284	NA	PCBP3 antisense RNA 1
chr21	INTS9	-0.848	WDR4	0.000496153	42845198	42845696	Intron (ENST00000330317.6/10785, intron 11 of 11)	21	42849226	42879275	30050	2	10785	ENST00000492742.5	33579	ENSG00000160193	WD repeat domain 4
chr21	INTS9	-0.854	NCAM2	0.000400415	20968354	20968852	Distal Intergenic	21	20998409	21543329	544921	1	4685	ENST00000400546.6	-29557	ENSG00000154654	neural cell adhesion molecule 2
chr21	INTS9	-0.899	DSCAM	6.87494e-05	40901677	40902175	Distal Intergenic	21	40010999	40847158	836160	2	1826	ENST00000400454.6	-54519	ENSG00000171587	DS cell adhesion molecule
chr21	INTS9	-0.901	PCBP3-AS1	6.30675e-05	45833351	45833849	Intron (ENST00000400314.5/54039, intron 2 of 15)	21	45827961	45837987	10027	2	100129027	ENST00000380008.2	4138	NA	PCBP3 antisense RNA 1
chr22	INTS9	0.828	PACSIN2	0.000879516	42947184	42947682	Promoter (<=1kb)	22	42870930	42947041	76112	2	11252	ENST00000403744.7	-143	ENSG00000100266	protein kinase C and casein kinase substrate in neurons 2
chr22	INTS9	0.825	MED15	0.000945559	20519999	20520497	Intron (ENST00000445987.5/51586, intron 2 of 5)	22	20523643	20555148	31506	1	51586	ENST00000445189.5	-3146	ENSG00000099917	mediator complex subunit 15
chr22	INTS9	-0.833	AP1B1	0.000759932	29346039	29346537	Intron (ENST00000357586.6/162, intron 11 of 22)	22	29331457	29340837	9381	2	162	ENST00000472057.1	-5202	ENSG00000100280	adaptor related protein complex 1 subunit beta 1
chr22	INTS9	-0.839	TMEM184B	0.000641746	38261363	38261861	Intron (ENST00000361906.8/25829, intron 1 of 8)	22	38219324	38272664	53341	2	25829	ENST00000361684.8	10803	ENSG00000198792	transmembrane protein 184B
chr22	INTS9	-0.853	TBC1D10A	0.000413842	30301842	30302340	Promoter (2-3kb)	22	30291991	30299796	7806	2	83874	ENST00000462073.5	-2046	ENSG00000099992	TBC1 domain family member 10A
chr22	INTS9	-0.914	TBC1D10A	3.13137e-05	30311219	30311717	Intron (ENST00000215790.12/83874, intron 1 of 8)	22	30292008	30307890	15883	2	83874	ENST00000403362.5	-3329	ENSG00000099992	TBC1 domain family member 10A
chr3	INTS9	0.929	PRICKLE2	1.28145e-05	64385215	64385713	Intron (ENST00000295902.11/166336, intron 2 of 8)	3	64160057	64445245	285189	2	166336	ENST00000498162.2	59532	ENSG00000163637	prickle planar cell polarity protein 2
chr3	INTS9	0.907	TMCC1	4.77773e-05	129699181	129699679	Intron (ENST00000393238.7/23023, intron 3 of 5)	3	129647792	129688732	40941	2	23023	ENST00000432054.6	-10449	ENSG00000172765	transmembrane and coiled-coil domain family 1
chr3	INTS9	0.897	LOC339862	7.73098e-05	18098929	18099427	Intron (ENST00000414318.2/9779, intron 1 of 8)	3	18013655	18041541	27887	1	339862	ENST00000624232.1	85274	NA	uncharacterized LOC339862
chr3	INTS9	0.895	XXYLT1	8.58606e-05	195155792	195156290	Promoter (1-2kb)	3	195069631	195154103	84473	2	152002	ENST00000473200.1	-1689	ENSG00000173950	xyloside xylosyltransferase 1
chr3	INTS9	0.885	ST3GAL6	0.000131593	98779913	98780411	Intron (ENST00000265261.10/10402, intron 6 of 9)	3	98783511	98791993	8483	1	10402	ENST00000477899.5	-3100	ENSG00000064225	ST3 beta-galactoside alpha-2,3-sialyltransferase 6
chr3	INTS9	0.88	GAP43	0.000162223	115581672	115582170	Distal Intergenic	3	115623510	115721483	97974	1	2596	ENST00000305124.11	-41340	ENSG00000172020	growth associated protein 43
chr3	INTS9	0.878	NPHP3-ACAD11	0.000172083	132879596	132880094	Distal Intergenic	3	132558142	132722459	164318	2	100532724	ENST00000471702.2	-157137	ENSG00000274810	NPHP3-ACAD11 readthrough (NMD candidate)
chr3	INTS9	0.877	CPOX	0.00017659	98593469	98593967	Promoter (<=1kb)	3	98579446	98593611	14166	2	1371	ENST00000647941.2	0	ENSG00000080819	coproporphyrinogen oxidase
chr3	INTS9	0.876	LINC02028	0.000188939	194079545	194080043	Intron (ENST00000655827.1/ENST00000655827.1, intron 3 of 4)	3	194009449	194071025	61577	2	285389	ENST00000657966.1	-8520	ENSG00000230102	long intergenic non-protein coding RNA 2028
chr3	INTS9	0.867	SLC26A6	0.000257993	48635263	48635761	Promoter (<=1kb)	3	48625723	48635461	9739	2	65010	ENST00000395550.7	0	ENSG00000225697	solute carrier family 26 member 6
chr3	INTS9	0.861	CACNA1D	0.000319402	53478185	53478683	Intron (ENST00000637424.1/776, intron 1 of 46)	3	53494611	53813733	319123	1	776	ENST00000288139.11	-15928	ENSG00000157388	calcium voltage-gated channel subunit alpha1 D
chr3	INTS9	0.86	ZBTB20	0.000335153	115156172	115156670	Intron (ENST00000653398.1/ENST00000653398.1, intron 1 of 6)	3	114314500	115147288	832789	2	26137	ENST00000675478.1	-8884	ENSG00000181722	zinc finger and BTB domain containing 20
chr3	INTS9	0.852	LINC00870	0.000438482	72176992	72177490	Intron (ENST00000650568.2/201617, intron 1 of 2)	3	72152948	72174347	21400	1	201617	ENST00000661020.1	24044	ENSG00000243083	long intergenic non-protein coding RNA 870
chr3	INTS9	0.846	IL1RAP	0.000528642	190596261	190596759	Intron (ENST00000072516.7/3556, intron 2 of 10)	3	190615308	190629732	14425	1	3556	ENST00000412080.1	-18549	ENSG00000196083	interleukin 1 receptor accessory protein
chr3	INTS9	0.842	DPPA2P3	0.000583014	193960382	193960880	Intron (ENST00000397645.2/647323, intron 1 of 2)	3	193993331	193993985	655	2	100128023	ENST00000411853.1	33105	NA	developmental pluripotency associated 2 pseudogene 3
chr3	INTS9	0.842	EOMES	0.000594018	27666650	27667148	Distal Intergenic	3	27715953	27722323	6371	2	8320	ENST00000449599.4	55175	ENSG00000163508	eomesodermin
chr3	INTS9	0.842	EPHB3	0.000595041	184636651	184637149	Distal Intergenic	3	184579748	184580700	953	1	2049	ENST00000473079.1	56903	ENSG00000182580	EPH receptor B3
chr3	INTS9	0.84	TMEM45A	0.000628912	100492247	100492745	Promoter (<=1kb)	3	100492619	100577444	84826	1	55076	ENST00000323523.8	0	ENSG00000181458	transmembrane protein 45A
chr3	INTS9	0.836	LMCD1	0.000703891	8530070	8530568	Intron (ENST00000426878.2/29995, intron 1 of 4)	3	8501888	8567764	65877	1	29995	ENST00000456506.2	28182	ENSG00000071282	LIM and cysteine rich domains 1
chr3	INTS9	0.834	ADIPOQ-AS1	0.000736446	186882818	186883316	Distal Intergenic	3	186851886	186856123	4238	2	100874095	ENST00000422718.1	-26695	ENSG00000226482	ADIPOQ antisense RNA 1
chr3	INTS9	0.831	SCN10A	0.000809344	38834104	38834602	Distal Intergenic	3	38696802	38816286	119485	2	6336	ENST00000655275.1	-17818	ENSG00000185313	sodium voltage-gated channel alpha subunit 10
chr3	INTS9	0.83	ST3GAL6	0.000826002	98779084	98779582	Intron (ENST00000265261.10/10402, intron 6 of 9)	3	98783511	98791993	8483	1	10402	ENST00000477899.5	-3929	ENSG00000064225	ST3 beta-galactoside alpha-2,3-sialyltransferase 6
chr3	INTS9	0.83	LSAMP	0.000841302	115744424	115744922	Distal Intergenic	3	115810276	115842497	32222	2	4045	ENST00000475403.2	97575	ENSG00000185565	limbic system associated membrane protein
chr3	INTS9	0.83	GAP43	0.000843054	115627029	115627527	Intron (ENST00000305124.11/2596, intron 1 of 2)	3	115623510	115721490	97981	1	2596	ENST00000393780.3	3519	ENSG00000172020	growth associated protein 43
chr3	INTS9	0.828	EIF1B-AS1	0.000875788	40292613	40293111	Exon (ENST00000668232.1/440952, exon 3 of 3)	3	40061110	40301326	240217	2	440952	ENST00000657703.1	8215	ENSG00000280739	EIF1B antisense RNA 1
chr3	INTS9	0.828	RAD18	0.000890573	8868968	8869466	Intron (ENST00000427329.5/56852, intron 3 of 3)	3	8890109	8902398	12290	2	56852	ENST00000429790.1	32932	ENSG00000070950	RAD18 E3 ubiquitin protein ligase
chr3	INTS9	0.827	SUMF1	0.000893553	4416883	4417381	Exon (ENST00000448413.5/285362, exon 6 of 13)	3	3781352	4467261	685910	2	285362	ENST00000448413.5	49880	ENSG00000144455	sulfatase modifying factor 1
chr3	INTS9	0.826	MAGI1	0.000922743	65265475	65265973	Distal Intergenic	3	65375765	65380831	5067	2	9223	ENST00000480729.1	114858	ENSG00000151276	membrane associated guanylate kinase, WW and PDZ domain containing 1
chr3	INTS9	0.826	VGLL4	0.000942437	11609925	11610423	Promoter (<=1kb)	3	11564915	11610504	45590	2	9686	ENST00000437722.1	81	ENSG00000144560	vestigial like family member 4
chr3	INTS9	0.823	ARHGEF3	0.000995615	57017509	57018007	Intron (ENST00000338458.8/50650, intron 2 of 12)	3	56773767	56977375	203609	2	50650	ENST00000486829.1	-40134	ENSG00000163947	Rho guanine nucleotide exchange factor 3
chr3	INTS9	-0.825	SETMAR	0.000950268	4218353	4218851	Intron (ENST00000448413.5/285362, intron 8 of 12)	3	4303304	4317567	14264	1	6419	ENST00000358065.4	-84453	ENSG00000170364	SET domain and mariner transposase fusion gene
chr3	INTS9	-0.827	LINC02006	0.000895849	153977916	153978414	Promoter (1-2kb)	3	153730761	153980186	249426	2	105374165	ENST00000488210.1	1772	NA	long intergenic non-protein coding RNA 2006
chr3	INTS9	-0.827	LPP	0.000900266	188076175	188076673	Distal Intergenic	3	188153284	188712842	559559	1	4026	ENST00000448637.5	-76611	ENSG00000145012	LIM domain containing preferred translocation partner in lipoma
chr3	INTS9	-0.83	GASK1A	0.000842681	42996746	42997244	Intron (ENST00000451200.6/100506243, intron 5 of 5)	3	42979327	43054274	74948	1	729085	ENST00000492161.1	17419	ENSG00000144649	golgi associated kinase 1A
chr3	INTS9	-0.831	STAG1	0.000814556	136731253	136731751	Intron (ENST00000236698.9/10274, intron 1 of 32)	3	136518043	136752366	234324	2	10274	ENST00000480733.1	20615	ENSG00000118007	stromal antigen 1
chr3	INTS9	-0.833	BHLHE40	0.000762523	4956677	4957175	Intron (ENST00000615178.4/100507582, intron 1 of 2)	3	4979437	4983268	3832	1	8553	ENST00000467610.1	-22262	ENSG00000134107	basic helix-loop-helix family member e40
chr3	INTS9	-0.837	ALDH1L1-AS2	0.000686796	126266217	126266715	Distal Intergenic	3	126207255	126210166	2912	1	100862662	ENST00000500525.1	58962	ENSG00000246022	ALDH1L1 antisense RNA 2
chr3	INTS9	-0.838	TERC	0.000668568	169764834	169765332	Promoter (<=1kb)	3	169764520	169765060	541	2	7012	ENST00000602385.1	0	ENSG00000277925	telomerase RNA component
chr3	INTS9	-0.839	PDCD6IP	0.000643661	34533922	34534420	Intron (ENST00000424786.5/ENST00000424786.5, intron 6 of 7)	3	33863896	33866468	2573	1	10015	ENST00000473593.1	670026	ENSG00000170248	programmed cell death 6 interacting protein
chr3	INTS9	-0.839	SLC7A14-AS1	0.000644729	170735754	170736252	Exon (ENST00000658869.1/ENST00000658869.1, exon 1 of 2)	3	170656562	170662123	5562	1	101928583	ENST00000497988.1	79192	ENSG00000285051	SLC7A14 antisense RNA 1
chr3	INTS9	-0.84	TSC22D2	0.000632905	150407989	150408487	Promoter (<=1kb)	3	150408335	150466431	58097	1	9819	ENST00000361875.7	0	ENSG00000196428	TSC22 domain family member 2
chr3	INTS9	-0.841	WNT7A	0.000607808	13878558	13879056	Promoter (1-2kb)	3	13816258	13880071	63814	2	7476	ENST00000285018.5	1015	ENSG00000154764	Wnt family member 7A
chr3	INTS9	-0.842	SLC7A14-AS1	0.000591499	170741194	170741692	Exon (ENST00000473110.1/ENST00000473110.1, exon 1 of 2)	3	170656562	170662123	5562	1	101928583	ENST00000497988.1	84632	ENSG00000285051	SLC7A14 antisense RNA 1
chr3	INTS9	-0.844	SLC38A3	0.000554486	50205478	50205976	Promoter (<=1kb)	3	50205286	50218672	13387	1	10991	ENST00000445096.5	192	ENSG00000188338	solute carrier family 38 member 3
chr3	INTS9	-0.844	CCDC13	0.000559505	42739724	42740222	Exon (ENST00000310232.11/152206, exon 9 of 16)	3	42713162	42733544	20383	2	152206	ENST00000472921.1	-6180	ENSG00000244607	coiled-coil domain containing 13
chr3	INTS9	-0.845	BHLHE40	0.000533152	4979203	4979701	Promoter (<=1kb)	3	4979437	4983268	3832	1	8553	ENST00000467610.1	0	ENSG00000134107	basic helix-loop-helix family member e40
chr3	INTS9	-0.845	SRGAP3	0.000541987	9111541	9112039	Intron (ENST00000383836.8/9901, intron 2 of 21)	3	9006979	9124977	117999	2	9901	ENST00000618999.4	12938	ENSG00000196220	SLIT-ROBO Rho GTPase activating protein 3
chr3	INTS9	-0.845	BHLHE40	0.000546005	4978621	4979119	Promoter (<=1kb)	3	4979437	4983268	3832	1	8553	ENST00000467610.1	-318	ENSG00000134107	basic helix-loop-helix family member e40
chr3	INTS9	-0.846	DIPK2A	0.000517084	144031793	144032291	Intron (ENST00000493396.1/205428, intron 1 of 2)	3	143973608	143992367	18760	1	205428	ENST00000441925.2	58185	ENSG00000181744	divergent protein kinase domain 2A
chr3	INTS9	-0.846	EPHB1	0.000522828	134952232	134952730	Intron (ENST00000398015.8/2047, intron 3 of 15)	3	134852506	134951762	99257	1	2047	ENST00000474732.1	99726	ENSG00000154928	EPH receptor B1
chr3	INTS9	-0.847	FAIM	0.000512037	138609046	138609544	Promoter (<=1kb)	3	138609072	138633369	24298	1	55179	ENST00000393034.6	0	ENSG00000158234	Fas apoptotic inhibitory molecule
chr3	INTS9	-0.848	MBNL1	0.000488154	152611902	152612400	Distal Intergenic	3	152457691	152465780	8090	1	4154	ENST00000497971.1	154211	ENSG00000152601	muscleblind like splicing regulator 1
chr3	INTS9	-0.848	RAB6B	0.000495926	133888639	133889137	Intron (ENST00000285208.9/51560, intron 1 of 7)	3	133841326	133894719	53394	2	51560	ENST00000488969.1	5582	ENSG00000154917	RAB6B, member RAS oncogene family
chr3	INTS9	-0.849	ESRG	0.000477112	54600309	54600807	Intron (ENST00000415676.6/55799, intron 10 of 38)	3	54632122	54639857	7736	2	790952	ENST00000583516.1	39050	ENSG00000265992	embryonic stem cell related
chr3	INTS9	-0.85	PDCD6IP	0.000464463	34533418	34533916	Intron (ENST00000424786.5/ENST00000424786.5, intron 6 of 7)	3	33863896	33866468	2573	1	10015	ENST00000473593.1	669522	ENSG00000170248	programmed cell death 6 interacting protein
chr3	INTS9	-0.85	SOX2-OT	0.000466399	181484052	181484550	Intron (ENST00000626948.2/347689, intron 4 of 6)	3	181461584	181611647	150064	1	347689	ENST00000644304.1	22468	ENSG00000242808	SOX2 overlapping transcript
chr3	INTS9	-0.852	RAB6B	0.000433214	133868977	133869475	Intron (ENST00000285208.9/51560, intron 1 of 7)	3	133841326	133894719	53394	2	51560	ENST00000488969.1	25244	ENSG00000154917	RAB6B, member RAS oncogene family
chr3	INTS9	-0.853	DIPK2A	0.000421246	143975520	143976018	Promoter (1-2kb)	3	143973608	143992367	18760	1	205428	ENST00000441925.2	1912	ENSG00000181744	divergent protein kinase domain 2A
chr3	INTS9	-0.854	OSBPL11	0.000404667	125622347	125622845	Distal Intergenic	3	125528858	125595497	66640	2	114885	ENST00000296220.6	-26850	ENSG00000144909	oxysterol binding protein like 11
chr3	INTS9	-0.854	ARHGEF26-AS1	0.000408583	154112080	154112578	Promoter (1-2kb)	3	154026578	154110351	83774	2	100507524	ENST00000621011.2	-1729	ENSG00000243069	ARHGEF26 antisense RNA 1
chr3	INTS9	-0.855	OSBPL11	0.000395716	125603331	125603829	Distal Intergenic	3	125528858	125595497	66640	2	114885	ENST00000296220.6	-7834	ENSG00000144909	oxysterol binding protein like 11
chr3	INTS9	-0.856	PTPN23	0.000384041	47405082	47405580	Promoter (<=1kb)	3	47405280	47406750	1471	1	25930	ENST00000477276.2	0	ENSG00000076201	protein tyrosine phosphatase non-receptor type 23
chr3	INTS9	-0.856	ESRG	0.000384978	54599717	54600215	Intron (ENST00000415676.6/55799, intron 10 of 38)	3	54632122	54639857	7736	2	790952	ENST00000583516.1	39642	ENSG00000265992	embryonic stem cell related
chr3	INTS9	-0.857	RBMS3	0.000373581	28940608	28941106	Intron (ENST00000635992.1/152098, intron 7 of 13)	3	28865224	29991161	1125938	1	27303	ENST00000637842.1	75384	ENSG00000144642	RNA binding motif single stranded interacting protein 3
chr3	INTS9	-0.859	TNIK	0.000344223	171283238	171283736	Intron (ENST00000436636.7/23043, intron 2 of 32)	3	171157551	171225711	68161	2	23043	ENST00000468757.1	-57527	ENSG00000154310	TRAF2 and NCK interacting kinase
chr3	INTS9	-0.86	KLF15	0.000334049	126288422	126288920	Exon (ENST00000654226.1/ENST00000654226.1, exon 1 of 2)	3	126352675	126354285	1611	2	28999	ENST00000509675.1	65365	ENSG00000163884	Kruppel like factor 15
chr3	INTS9	-0.861	CAMK1	0.000323635	9770324	9770822	Promoter (<=1kb)	3	9761688	9769992	8305	2	8536	ENST00000411972.1	-332	ENSG00000134072	calcium/calmodulin dependent protein kinase I
chr3	INTS9	-0.862	MRAS	0.000313593	138367830	138368328	Intron (ENST00000614350.4/22808, intron 1 of 4)	3	138349262	138402362	53101	1	22808	ENST00000474559.1	18568	ENSG00000158186	muscle RAS oncogene homolog
chr3	INTS9	-0.863	OSBPL11	0.000297953	125654373	125654871	Distal Intergenic	3	125528858	125595497	66640	2	114885	ENST00000296220.6	-58876	ENSG00000144909	oxysterol binding protein like 11
chr3	INTS9	-0.866	ITPR1	0.000266752	4720705	4721203	Intron (ENST00000357086.10/3708, intron 39 of 58)	3	4724377	4735625	11249	1	3708	ENST00000487016.1	-3174	ENSG00000150995	inositol 1,4,5-trisphosphate receptor type 1
chr3	INTS9	-0.87	LRRC31	0.000238194	169863353	169863851	Intron (ENST00000316428.10/79782, intron 1 of 8)	3	169839971	169869833	29863	2	79782	ENST00000523069.1	5982	ENSG00000114248	leucine rich repeat containing 31
chr3	INTS9	-0.874	ARHGEF26-AS1	0.000201335	154111320	154111818	Promoter (<=1kb)	3	154026578	154110351	83774	2	100507524	ENST00000621011.2	-969	ENSG00000243069	ARHGEF26 antisense RNA 1
chr3	INTS9	-0.874	FAM107A	0.00020406	58575923	58576421	Promoter (<=1kb)	3	58565461	58577388	11928	2	11170	ENST00000464064.5	967	ENSG00000168309	family with sequence similarity 107 member A
chr3	INTS9	-0.875	ZBTB38	0.000197112	141402715	141403213	Promoter (<=1kb)	3	141402818	141442597	39780	1	253461	ENST00000513570.1	0	ENSG00000177311	zinc finger and BTB domain containing 38
chr3	INTS9	-0.876	BHLHE40-AS1	0.000187082	4979729	4980227	Promoter (<=1kb)	3	4896809	4979961	83153	2	100507582	ENST00000615178.4	0	ENSG00000235831	BHLHE40 antisense RNA 1
chr3	INTS9	-0.877	FAM107A	0.00018047	58627408	58627906	Promoter (<=1kb)	3	58564126	58627577	63452	2	11170	ENST00000649301.1	0	ENSG00000168309	family with sequence similarity 107 member A
chr3	INTS9	-0.88	LRRC3B	0.000157156	26712382	26712880	3' UTR	3	26694555	26710776	16222	1	116135	ENST00000456208.2	17827	ENSG00000179796	leucine rich repeat containing 3B
chr3	INTS9	-0.88	OSBPL11	0.000158874	125585580	125586078	Intron (ENST00000296220.6/114885, intron 1 of 12)	3	125528858	125595497	66640	2	114885	ENST00000296220.6	9419	ENSG00000144909	oxysterol binding protein like 11
chr3	INTS9	-0.882	SLC7A14-AS1	0.000146559	170740649	170741147	Intron (ENST00000486975.1/5010, intron 3 of 3)	3	170656562	170662123	5562	1	101928583	ENST00000497988.1	84087	ENSG00000285051	SLC7A14 antisense RNA 1
chr3	INTS9	-0.885	TF	0.000130654	133676487	133676985	Intron (ENST00000490470.5/7018, intron 1 of 3)	3	133688192	133712802	24611	1	7018	ENST00000475455.1	-11207	ENSG00000091513	transferrin
chr3	INTS9	-0.89	FAM107A	0.000104716	58577182	58577680	Promoter (<=1kb)	3	58564117	58577391	13275	2	11170	ENST00000360997.7	0	ENSG00000168309	family with sequence similarity 107 member A
chr3	INTS9	-0.894	DIPK2A	8.98508e-05	144105464	144105962	Distal Intergenic	3	143973608	143992367	18760	1	205428	ENST00000441925.2	131856	ENSG00000181744	divergent protein kinase domain 2A
chr3	INTS9	-0.895	ALDH1L1-AS2	8.53414e-05	126267405	126267903	Intron (ENST00000666921.1/ENST00000666921.1, intron 1 of 1)	3	126207255	126210166	2912	1	100862662	ENST00000500525.1	60150	ENSG00000246022	ALDH1L1 antisense RNA 2
chr3	INTS9	-0.896	CHL1-AS2	8.0091e-05	164182	164680	Intron (ENST00000663345.1/101927174, intron 1 of 2)	3	109707	196721	87015	2	101927174	ENST00000663345.1	32041	ENSG00000224318	CHL1 antisense RNA 2
chr3	INTS9	-0.897	DCUN1D1	7.66396e-05	182962034	182962532	Intron (ENST00000292782.9/54165, intron 3 of 6)	3	182961315	182980151	18837	2	54165	ENST00000497606.5	17619	ENSG00000043093	defective in cullin neddylation 1 domain containing 1
chr3	INTS9	-0.897	FAM107A	7.67575e-05	58585257	58585755	Promoter (1-2kb)	3	58565852	58587113	21262	2	11170	ENST00000447756.2	1358	ENSG00000168309	family with sequence similarity 107 member A
chr3	INTS9	-0.9	GABRR3	6.58325e-05	98023193	98023691	Intron (ENST00000472788.5/200959, intron 2 of 8)	3	97986673	98034989	48317	2	200959	ENST00000472788.5	11298	ENSG00000183185	gamma-aminobutyric acid type A receptor subunit rho3
chr3	INTS9	-0.902	ESRG	5.94976e-05	54527537	54528035	Intron (ENST00000415676.6/55799, intron 6 of 38)	3	54632122	54639857	7736	2	790952	ENST00000583516.1	111822	ENSG00000265992	embryonic stem cell related
chr3	INTS9	-0.903	MASP1	5.86919e-05	187291551	187292049	Promoter (<=1kb)	3	187217282	187291737	74456	2	5648	ENST00000337774.10	0	ENSG00000127241	MBL associated serine protease 1
chr3	INTS9	-0.908	LINC01840	4.47369e-05	184553365	184553863	Intron (ENST00000421870.1/100874079, intron 1 of 1)	3	184546714	184556918	10205	2	100874079	ENST00000421870.1	3055	ENSG00000230215	long intergenic non-protein coding RNA 1840
chr3	INTS9	-0.923	RUBCN	1.81964e-05	197711663	197712161	Intron (ENST00000296343.10/9711, intron 2 of 19)	3	197674020	197718130	44111	2	9711	ENST00000413360.5	5969	ENSG00000145016	rubicon autophagy regulator
chr3	INTS9	-0.923	FAM107A	1.87102e-05	58581392	58581890	Intron (ENST00000649301.1/11170, intron 2 of 6)	3	58564117	58577764	13648	2	11170	ENST00000394481.5	-3628	ENSG00000168309	family with sequence similarity 107 member A
chr3	INTS9	-0.923	OSBPL11	1.89173e-05	125644313	125644811	Distal Intergenic	3	125528858	125595497	66640	2	114885	ENST00000296220.6	-48816	ENSG00000144909	oxysterol binding protein like 11
chr4	INTS9	0.912	LINC02363	3.5549e-05	184339352	184339850	Intron (ENST00000664357.1/728175, intron 2 of 2)	4	184341774	184343736	1963	2	728175	ENST00000670015.1	3886	ENSG00000180712	long intergenic non-protein coding RNA 2363
chr4	INTS9	0.898	AFAP1	7.36288e-05	7772045	7772543	Exon (ENST00000608442.2/84740, exon 2 of 2)	4	7763222	7779187	15966	2	60312	ENST00000505447.5	6644	ENSG00000196526	actin filament associated protein 1
chr4	INTS9	0.894	STK32B	8.75459e-05	5340863	5341361	Intron (ENST00000282908.10/55351, intron 4 of 11)	4	5432286	5447330	15045	1	55351	ENST00000511959.1	-90925	ENSG00000152953	serine/threonine kinase 32B
chr4	INTS9	0.877	ADGRL3-AS1	0.000181606	62487400	62487898	Distal Intergenic	4	62072847	62165554	92708	2	101927186	ENST00000509461.5	-321846	NA	ADGRL3 antisense RNA 1
chr4	INTS9	0.867	EXOC1	0.000256723	55925143	55925641	Distal Intergenic	4	55902127	55904577	2451	1	55763	ENST00000506936.1	23016	ENSG00000090989	exocyst complex component 1
chr4	INTS9	0.867	CENPU	0.000261826	184733203	184733701	Promoter (<=1kb)	4	184716397	184733414	17018	2	79682	ENST00000514781.1	0	ENSG00000151725	centromere protein U
chr4	INTS9	0.863	SPINK2	0.000305265	56759285	56759783	Distal Intergenic	4	56809860	56811796	1937	2	6691	ENST00000509707.1	52013	ENSG00000128040	serine peptidase inhibitor Kazal type 2
chr4	INTS9	0.859	MIR5705	0.000343047	87310884	87311382	Intron (ENST00000302219.10/345275, intron 4 of 5)	4	87300495	87300583	89	2	100847027	ENST00000579870.1	-10301	ENSG00000263981	microRNA 5705
chr4	INTS9	0.853	MAD2L1	0.000419476	120066674	120067172	Promoter (<=1kb)	4	120055623	120066848	11226	2	4085	ENST00000296509.11	0	ENSG00000164109	mitotic arrest deficient 2 like 1
chr4	INTS9	0.852	DCUN1D4	0.000427817	51842724	51843222	Promoter (<=1kb)	4	51843000	51914294	71295	1	23142	ENST00000509376.5	0	ENSG00000109184	defective in cullin neddylation 1 domain containing 4
chr4	INTS9	0.85	LDB2	0.000459863	16573159	16573657	Intron (ENST00000515064.5/9079, intron 5 of 7)	4	16502042	16595875	93834	2	9079	ENST00000507464.5	22218	ENSG00000169744	LIM domain binding 2
chr4	INTS9	0.846	CWH43	0.000519843	48970554	48971052	Distal Intergenic	4	48986275	49062079	75805	1	80157	ENST00000226432.9	-15223	ENSG00000109182	cell wall biogenesis 43 C-terminal homolog
chr4	INTS9	0.844	SPRY1	0.000563402	123453227	123453725	Distal Intergenic	4	123399968	123401696	1729	1	10252	ENST00000508849.1	53259	ENSG00000164056	sprouty RTK signaling antagonist 1
chr4	INTS9	0.842	TRIM2	0.000598703	153071971	153072469	Intron (ENST00000515232.1/ENST00000515232.1, intron 3 of 4)	4	153152163	153339311	187149	1	23321	ENST00000676423.1	-79694	ENSG00000109654	tripartite motif containing 2
chr4	INTS9	0.841	FRYL	0.000605412	48780123	48780621	Promoter (<=1kb)	4	48497357	48780279	282923	2	285527	ENST00000358350.9	0	ENSG00000075539	FRY like transcription coactivator
chr4	INTS9	0.838	LINC01587	0.000670785	5524805	5525303	Promoter (<=1kb)	4	5525156	5527801	2646	1	10141	ENST00000623565.3	0	ENSG00000082929	long intergenic non-protein coding RNA 1587
chr4	INTS9	0.835	MANBA	0.000729214	102623616	102624114	Distal Intergenic	4	102635906	102650838	14933	2	4126	ENST00000508141.1	26724	ENSG00000109323	mannosidase beta
chr4	INTS9	0.828	FAM200B	0.000875342	15691437	15691935	Intron (ENST00000504598.5/285550, intron 3 of 3)	4	15684682	15688972	4291	1	285550	ENST00000506610.1	6755	ENSG00000237765	family with sequence similarity 200 member B
chr4	INTS9	0.824	STIM2	0.000991695	26839524	26840022	Distal Intergenic	4	26857601	27023947	166347	1	57620	ENST00000477474.3	-17579	ENSG00000109689	stromal interaction molecule 2
chr4	INTS9	0.824	SPRY1	0.000992873	123444137	123444635	Distal Intergenic	4	123399968	123401696	1729	1	10252	ENST00000508849.1	44169	ENSG00000164056	sprouty RTK signaling antagonist 1
chr4	INTS9	-0.824	SLC4A4	0.000993645	71389403	71389901	Intron (ENST00000649996.1/8671, intron 7 of 26)	4	71339053	71473319	134267	1	8671	ENST00000512686.5	50350	ENSG00000080493	solute carrier family 4 member 4
chr4	INTS9	-0.825	INPP4B	0.000943974	142404824	142405322	Promoter (<=1kb)	4	142270663	142405260	134598	2	8821	ENST00000507462.5	0	ENSG00000109452	inositol polyphosphate-4-phosphatase type II B
chr4	INTS9	-0.825	SLC4A4	0.000964274	71186409	71186907	Promoter (<=1kb)	4	71187259	71572083	384825	1	8671	ENST00000264485.11	-352	ENSG00000080493	solute carrier family 4 member 4
chr4	INTS9	-0.827	FAT4	0.000898129	125316232	125316730	Promoter (1-2kb)	4	125314955	125492932	177978	1	79633	ENST00000394329.9	1277	ENSG00000196159	FAT atypical cadherin 4
chr4	INTS9	-0.827	ADAMTS3	0.000902625	72295798	72296296	Intron (ENST00000286657.10/9508, intron 18 of 21)	4	72298225	72312255	14031	2	9508	ENST00000511274.1	15959	ENSG00000156140	ADAM metallopeptidase with thrombospondin type 1 motif 3
chr4	INTS9	-0.827	LINC01088	0.000905958	78962514	78963012	Intron (ENST00000669293.1/ENST00000669293.1, intron 1 of 1)	4	78971550	79228957	257408	1	100505875	ENST00000671503.1	-8538	ENSG00000249307	long intergenic non-protein coding RNA 1088
chr4	INTS9	-0.827	TLR3	0.000906096	186038147	186038645	Distal Intergenic	4	186069155	186082933	13779	1	7098	ENST00000513189.1	-30510	ENSG00000164342	toll like receptor 3
chr4	INTS9	-0.827	LINC02363	0.000911518	184298207	184298705	Distal Intergenic	4	184341774	184343736	1963	2	728175	ENST00000670015.1	45031	ENSG00000180712	long intergenic non-protein coding RNA 2363
chr4	INTS9	-0.828	ARHGAP10	0.000888071	148058401	148058899	Intron (ENST00000336498.8/79658, intron 20 of 22)	4	148065240	148072376	7137	1	79658	ENST00000510076.1	-6341	ENSG00000071205	Rho GTPase activating protein 10
chr4	INTS9	-0.828	BST1	0.000889682	15735466	15735964	Intron (ENST00000514445.5/683, intron 5 of 6)	4	15715328	15738313	22986	1	683	ENST00000514989.1	20138	ENSG00000109743	bone marrow stromal cell antigen 1
chr4	INTS9	-0.828	COMMD8	0.00088992	47274858	47275356	Intron (ENST00000295454.8/2560, intron 4 of 8)	4	47459847	47463665	3819	2	54951	ENST00000509220.1	188309	ENSG00000169019	COMM domain containing 8
chr4	INTS9	-0.829	TMEM184C	0.000847341	147590177	147590675	Intron (ENST00000509370.1/ENST00000509370.1, intron 6 of 6)	4	147617386	147672044	54659	1	55751	ENST00000508208.5	-26711	ENSG00000164168	transmembrane protein 184C
chr4	INTS9	-0.829	LINC00504	0.000868147	14518097	14518595	Intron (ENST00000505089.6/201853, intron 5 of 6)	4	14628756	14716595	87840	2	201853	ENST00000506292.2	198000	ENSG00000248360	long intergenic non-protein coding RNA 504
chr4	INTS9	-0.831	SLC10A4	0.000822397	48440018	48440516	Distal Intergenic	4	48483343	48489526	6184	1	201780	ENST00000273861.5	-42827	ENSG00000145248	solute carrier family 10 member 4
chr4	INTS9	-0.832	NR3C2	0.000800184	148444509	148445007	Promoter (<=1kb)	4	148078762	148444698	365937	2	4306	ENST00000344721.8	0	ENSG00000151623	nuclear receptor subfamily 3 group C member 2
chr4	INTS9	-0.834	TMEM184C	0.000740946	147589623	147590121	Intron (ENST00000509370.1/ENST00000509370.1, intron 6 of 6)	4	147617386	147672044	54659	1	55751	ENST00000508208.5	-27265	ENSG00000164168	transmembrane protein 184C
chr4	INTS9	-0.834	SPARCL1	0.000743594	87517583	87518081	Intron (ENST00000282470.10/8404, intron 1 of 10)	4	87494417	87528619	34203	2	8404	ENST00000535835.5	10538	ENSG00000152583	SPARC like 1
chr4	INTS9	-0.836	ETNPPL	0.00070181	108743027	108743525	Intron (ENST00000411864.6/64850, intron 12 of 12)	4	108747782	108751006	3225	2	64850	ENST00000503912.1	7481	ENSG00000164089	ethanolamine-phosphate phospho-lyase
chr4	INTS9	-0.836	LINC02493	0.000702306	17197012	17197510	Distal Intergenic	4	17173300	17186079	12780	2	101929123	ENST00000659226.1	-10933	ENSG00000250819	long intergenic non-protein coding RNA 2493
chr4	INTS9	-0.838	ARHGAP10	0.000669413	147732459	147732957	Promoter (<=1kb)	4	147732088	148072776	340689	1	79658	ENST00000336498.8	371	ENSG00000071205	Rho GTPase activating protein 10
chr4	INTS9	-0.839	REELD1	0.000644148	146242115	146242613	Intron (ENST00000510996.1/ENST00000510996.1, intron 1 of 1)	4	146224557	146229056	4500	1	345051	ENST00000504313.1	17558	ENSG00000250673	reeler domain containing 1
chr4	INTS9	-0.839	APBB2	0.000650524	40845451	40845949	Promoter (2-3kb)	4	40823644	40842516	18873	2	323	ENST00000514920.5	-2935	ENSG00000163697	amyloid beta precursor protein binding family B member 2
chr4	INTS9	-0.84	NR3C2	0.00062827	148445119	148445617	Promoter (<=1kb)	4	148078762	148444698	365937	2	4306	ENST00000344721.8	-421	ENSG00000151623	nuclear receptor subfamily 3 group C member 2
chr4	INTS9	-0.84	CD38	0.000636153	15779267	15779765	Promoter (<=1kb)	4	15778328	15853232	74905	1	952	ENST00000226279.8	939	ENSG00000004468	CD38 molecule
chr4	INTS9	-0.843	ETNPPL	0.000579937	108759564	108760062	Promoter (2-3kb)	4	108756429	108762535	6107	2	64850	ENST00000512320.1	2473	ENSG00000164089	ethanolamine-phosphate phospho-lyase
chr4	INTS9	-0.847	NR3C2	0.000511651	148443851	148444349	Promoter (<=1kb)	4	148078762	148444698	365937	2	4306	ENST00000344721.8	349	ENSG00000151623	nuclear receptor subfamily 3 group C member 2
chr4	INTS9	-0.849	CPE	0.00047096	165464719	165465217	Intron (ENST00000513982.5/1363, intron 2 of 3)	4	165418226	165484438	66213	1	1363	ENST00000511992.1	46493	ENSG00000109472	carboxypeptidase E
chr4	INTS9	-0.85	GABRB1	0.000461213	47120767	47121265	Intron (ENST00000513567.5/2560, intron 3 of 3)	4	47031633	47403385	371753	1	2560	ENST00000510909.1	89134	ENSG00000163288	gamma-aminobutyric acid type A receptor subunit beta1
chr4	INTS9	-0.85	JADE1	0.000463071	128844768	128845266	Intron (ENST00000226319.11/79960, intron 3 of 10)	4	128831433	128849040	17608	1	79960	ENST00000508997.1	13335	ENSG00000077684	jade family PHD finger 1
chr4	INTS9	-0.851	IGFBP7	0.000444635	57110211	57110709	Promoter (<=1kb)	4	57030773	57110385	79613	2	3490	ENST00000295666.6	0	ENSG00000163453	insulin like growth factor binding protein 7
chr4	INTS9	-0.851	SYNPO2	0.000453711	118927842	118928340	Intron (ENST00000610556.4/171024, intron 1 of 4)	4	118889037	119037447	148411	1	171024	ENST00000434046.6	38805	ENSG00000172403	synaptopodin 2
chr4	INTS9	-0.853	MANBA	0.000421119	102647093	102647591	Intron (ENST00000647097.2/4126, intron 13 of 16)	4	102635906	102650838	14933	2	4126	ENST00000508141.1	3247	ENSG00000109323	mannosidase beta
chr4	INTS9	-0.853	PRDM5	0.000424879	120922003	120922501	Promoter (<=1kb)	4	120695111	120922681	227571	2	11107	ENST00000505484.5	180	ENSG00000138738	PR/SET domain 5
chr4	INTS9	-0.855	FAM90A26	0.000393929	9152914	9153412	Exon (ENST00000509817.1/ENST00000509817.1, exon 1 of 8)	4	9170409	9176730	6322	1	100287045	ENST00000512047.2	-16997	ENSG00000229924	family with sequence similarity 90 member A26
chr4	INTS9	-0.856	LINC02266	0.000377312	145352658	145353156	Distal Intergenic	4	145335265	145343559	8295	2	105377466	ENST00000659559.1	-9099	ENSG00000272727	long intergenic non-protein coding RNA 2266
chr4	INTS9	-0.857	NR3C2	0.000369989	148214444	148214942	Intron (ENST00000344721.8/4306, intron 3 of 8)	4	148146588	148201132	54545	2	4306	ENST00000503313.1	-13312	ENSG00000151623	nuclear receptor subfamily 3 group C member 2
chr4	INTS9	-0.858	ETNPPL	0.000353179	108774803	108775301	Distal Intergenic	4	108752974	108763054	10081	2	64850	ENST00000509402.1	-11749	ENSG00000164089	ethanolamine-phosphate phospho-lyase
chr4	INTS9	-0.862	PRDM5	0.000309294	120922635	120923133	Promoter (<=1kb)	4	120691915	120922726	230812	2	11107	ENST00000264808.8	0	ENSG00000138738	PR/SET domain 5
chr4	INTS9	-0.864	LINC02615	0.000286065	128660194	128660692	Distal Intergenic	4	128515417	128519398	3982	1	100507487	ENST00000663973.1	144777	ENSG00000251432	long intergenic non-protein coding RNA 2615
chr4	INTS9	-0.864	GPM6A	0.000293307	176002145	176002643	Promoter (<=1kb)	4	175632934	176002332	369399	2	2823	ENST00000280187.11	0	ENSG00000150625	glycoprotein M6A
chr4	INTS9	-0.865	JAKMIP1	0.000279337	6032745	6033243	Intron (ENST00000531445.3/389197, intron 19 of 33)	4	6064977	6070162	5186	2	152789	ENST00000636216.1	36919	ENSG00000152969	janus kinase and microtubule interacting protein 1
chr4	INTS9	-0.865	ETNPPL	0.000284552	108762286	108762784	Promoter (<=1kb)	4	108756429	108762535	6107	2	64850	ENST00000512320.1	0	ENSG00000164089	ethanolamine-phosphate phospho-lyase
chr4	INTS9	-0.868	PPM1K-DT	0.000253089	88290924	88291422	Intron (ENST00000652965.1/105369192, intron 1 of 4)	4	88284982	88330459	45478	1	105369192	ENST00000661337.1	5942	ENSG00000246375	PPM1K divergent transcript
chr4	INTS9	-0.877	BMPR1B	0.000178585	94995569	94996067	Promoter (<=1kb)	4	94995796	95123835	128040	1	658	ENST00000506363.5	0	ENSG00000138696	bone morphogenetic protein receptor type 1B
chr4	INTS9	-0.881	ANK2	0.000155269	112896381	112896879	Intron (ENST00000672356.1/287, intron 1 of 43)	4	112861065	113384221	523157	1	287	ENST00000672221.1	35316	ENSG00000145362	ankyrin 2
chr4	INTS9	-0.882	GPM6A	0.000144782	175970709	175971207	Promoter (<=1kb)	4	175640134	175970967	330834	2	2823	ENST00000503397.5	0	ENSG00000150625	glycoprotein M6A
chr4	INTS9	-0.882	CXCL3	0.000147195	74038591	74039089	Promoter (<=1kb)	4	74036589	74038689	2101	2	2921	ENST00000296026.4	0	ENSG00000163734	C-X-C motif chemokine ligand 3
chr4	INTS9	-0.883	SYNPO2	0.000138896	118967989	118968487	Intron (ENST00000610556.4/171024, intron 1 of 4)	4	119023471	119061247	37777	1	171024	ENST00000504178.1	-54984	ENSG00000172403	synaptopodin 2
chr4	INTS9	-0.884	NR3C2	0.000134657	148442365	148442863	Promoter (<=1kb)	4	148078764	148442414	363651	2	4306	ENST00000358102.8	0	ENSG00000151623	nuclear receptor subfamily 3 group C member 2
chr4	INTS9	-0.888	LINC02275	0.000113052	169971543	169972041	Intron (ENST00000508313.2/100506085, intron 1 of 4)	4	169921142	169975900	54759	2	100506085	ENST00000657085.1	3859	ENSG00000248319	long intergenic non-protein coding RNA 2275
chr4	INTS9	-0.891	NR3C2	0.000101066	148443264	148443762	Promoter (<=1kb)	4	148078765	148442520	363756	2	4306	ENST00000625323.2	-744	ENSG00000151623	nuclear receptor subfamily 3 group C member 2
chr4	INTS9	-0.892	LINC02362	9.56388e-05	184397423	184397921	Intron (ENST00000393593.8/3660, intron 7 of 8)	4	184365180	184382416	17237	2	102723766	ENST00000667133.1	-15007	NA	long intergenic non-protein coding RNA 2362
chr4	INTS9	-0.893	COMMD8	9.36596e-05	47270443	47270941	Intron (ENST00000295454.8/2560, intron 4 of 8)	4	47459847	47463665	3819	2	54951	ENST00000509220.1	192724	ENSG00000169019	COMM domain containing 8
chr4	INTS9	-0.898	LINC01088	7.46654e-05	78971328	78971826	Promoter (<=1kb)	4	78971550	79228957	257408	1	100505875	ENST00000671503.1	0	ENSG00000249307	long intergenic non-protein coding RNA 1088
chr4	INTS9	-0.904	GPM6A	5.42146e-05	176001037	176001535	Promoter (<=1kb)	4	175632934	176002332	369399	2	2823	ENST00000280187.11	797	ENSG00000150625	glycoprotein M6A
chr4	INTS9	-0.911	NR3C2	3.81962e-05	148441821	148442319	Promoter (<=1kb)	4	148080193	148442224	362032	2	4306	ENST00000512865.5	0	ENSG00000151623	nuclear receptor subfamily 3 group C member 2
chr4	INTS9	-0.915	IRF2	2.95174e-05	184441882	184442380	Intron (ENST00000393593.8/3660, intron 1 of 8)	4	184389040	184418631	29592	2	3660	ENST00000502750.1	-23251	ENSG00000168310	interferon regulatory factor 2
chr4	INTS9	-0.931	ETNPPL	1.12741e-05	108762888	108763386	Promoter (<=1kb)	4	108742048	108763008	20961	2	64850	ENST00000411864.6	0	ENSG00000164089	ethanolamine-phosphate phospho-lyase
chr4	INTS9	-0.941	IGFBP7	5.13588e-06	57110787	57111285	Promoter (<=1kb)	4	57032038	57110385	78348	2	3490	ENST00000514062.2	-402	ENSG00000163453	insulin like growth factor binding protein 7
chr5	INTS9	0.923	ZNF608	1.85516e-05	124655920	124656418	Intron (ENST00000504926.5/57507, intron 2 of 8)	5	124636913	124644337	7425	2	57507	ENST00000513985.5	-11583	ENSG00000168916	zinc finger protein 608
chr5	INTS9	0.921	MFFP2	2.14513e-05	149932659	149933157	Promoter (<=1kb)	5	149932014	149932668	655	2	644762	ENST00000503102.1	0	NA	MFF pseudogene 2
chr5	INTS9	0.889	SIL1	0.000110552	139214942	139215440	Intron (ENST00000509400.5/64374, intron 3 of 4)	5	138946724	139198368	251645	2	64374	ENST00000394817.7	-16574	ENSG00000120725	SIL1 nucleotide exchange factor
chr5	INTS9	0.88	SH3PXD2B	0.00015982	172412913	172413411	Intron (ENST00000636523.1/285590, intron 2 of 13)	5	172325000	172454308	129309	2	285590	ENST00000636523.1	40897	ENSG00000174705	SH3 and PX domains 2B
chr5	INTS9	0.872	LOC101927421	0.000215856	125372978	125373476	Intron (ENST00000647105.1/101927421, intron 3 of 6)	5	125325350	125367734	42385	1	101927421	ENST00000625219.1	47628	NA	uncharacterized LOC101927421
chr5	INTS9	0.869	ADGRV1	0.000245297	91111357	91111855	Intron (ENST00000405460.9/84059, intron 87 of 89)	5	91091617	91164226	72610	1	84059	ENST00000639212.1	19740	ENSG00000164199	adhesion G protein-coupled receptor V1
chr5	INTS9	0.867	DIAPH1	0.000256652	141521247	141521745	Promoter (2-3kb)	5	141515055	141524510	9456	2	1729	ENST00000448451.6	2765	ENSG00000131504	diaphanous related formin 1
chr5	INTS9	0.865	PPP2R2B	0.000280602	147101587	147102085	Distal Intergenic	5	146701086	147084784	383699	2	5521	ENST00000509721.1	-16803	ENSG00000156475	protein phosphatase 2 regulatory subunit Bbeta
chr5	INTS9	0.863	LINC02488	0.000299975	87544773	87545271	Distal Intergenic	5	87662040	87705337	43298	1	111082994	ENST00000655396.1	-116769	NA	long intergenic non-protein coding RNA 2488
chr5	INTS9	0.86	EGR1	0.000330941	138490663	138491161	Distal Intergenic	5	138465479	138469303	3825	1	1958	ENST00000239938.5	25184	ENSG00000120738	early growth response 1
chr5	INTS9	0.847	ENC1	0.000503208	74627583	74628081	3' UTR	5	74629552	74632262	2711	2	8507	ENST00000509284.1	4181	ENSG00000171617	ectodermal-neural cortex 1
chr5	INTS9	0.845	MCC	0.000544496	113067556	113068054	Intron (ENST00000302475.8/4163, intron 11 of 16)	5	113048563	113064040	15478	2	4163	ENST00000624689.3	-3516	ENSG00000171444	MCC regulator of WNT signaling pathway
chr5	INTS9	0.841	LHFPL2	0.000607837	78568182	78568680	Intron (ENST00000380345.7/10184, intron 2 of 4)	5	78485215	78549151	63937	2	10184	ENST00000515007.6	-19031	ENSG00000145685	LHFPL tetraspan subfamily member 2
chr5	INTS9	0.837	TENM2	0.000694315	167553452	167553950	Intron (ENST00000518659.5/57451, intron 2 of 28)	5	167573974	167993014	419041	1	57451	ENST00000520393.5	-20024	ENSG00000145934	teneurin transmembrane protein 2
chr5	INTS9	0.829	TRIO	0.000852757	14165376	14165874	Intron (ENST00000344204.9/7204, intron 1 of 56)	5	14183798	14399400	215603	1	7204	ENST00000509967.6	-17924	ENSG00000038382	trio Rho guanine nucleotide exchange factor
chr5	INTS9	0.828	SPRY4	0.000871098	142323247	142323745	Promoter (<=1kb)	5	142314958	142324182	9225	2	81848	ENST00000511815.1	437	ENSG00000187678	sprouty RTK signaling antagonist 4
chr5	INTS9	0.828	CCDC112	0.000878622	115360242	115360740	Distal Intergenic	5	115267375	115296693	29319	2	153733	ENST00000506442.5	-63549	ENSG00000164221	coiled-coil domain containing 112
chr5	INTS9	0.828	MIR4458	0.00089188	8520860	8521358	Distal Intergenic	5	8460925	8460999	75	1	100616142	ENST00000578872.1	59935	ENSG00000284000	microRNA 4458
chr5	INTS9	0.827	LINC02488	0.000915247	87899672	87900170	Intron (ENST00000668454.1/ENST00000668454.1, intron 2 of 3)	5	87662042	87679147	17106	1	111082994	ENST00000504287.1	237630	NA	long intergenic non-protein coding RNA 2488
chr5	INTS9	0.826	CTNNA1	0.000934617	138655786	138656284	Intron (ENST00000517980.5/1495, intron 2 of 5)	5	138663837	138783353	119517	1	1495	ENST00000524127.5	-7553	ENSG00000044115	catenin alpha 1
chr5	INTS9	0.823	TTC1	0.00099725	160044510	160045008	Promoter (1-2kb)	5	160043133	160065487	22355	1	7265	ENST00000518560.1	1377	ENSG00000113312	tetratricopeptide repeat domain 1
chr5	INTS9	-0.825	PAM	0.000952297	103010221	103010719	Promoter (2-3kb)	5	103007569	103029192	21624	1	5066	ENST00000504456.1	2652	ENSG00000145730	peptidylglycine alpha-amidating monooxygenase
chr5	INTS9	-0.825	ADCY2	0.00096591	7415063	7415561	Promoter (<=1kb)	5	7414664	7658206	243543	1	108	ENST00000498598.1	399	ENSG00000078295	adenylate cyclase 2
chr5	INTS9	-0.826	MTMR12	0.000922386	32232370	32232868	Promoter (1-2kb)	5	32230085	32233893	3809	2	54545	ENST00000510216.1	1025	ENSG00000150712	myotubularin related protein 12
chr5	INTS9	-0.826	LINC01947	0.000928844	166540090	166540588	Distal Intergenic	5	166905222	166926370	21149	2	102557615	ENST00000523742.1	385782	ENSG00000254130	long intergenic non-protein coding RNA 1947
chr5	INTS9	-0.827	PSD2	0.00089842	139807184	139807682	Intron (ENST00000274710.4/84249, intron 1 of 14)	5	139795808	139844466	48659	1	84249	ENST00000274710.4	11376	ENSG00000146005	pleckstrin and Sec7 domain containing 2
chr5	INTS9	-0.828	PPP2R2B	0.000873725	146589442	146589940	3' UTR	5	146590038	146600376	10339	2	5521	ENST00000512984.1	10436	ENSG00000156475	protein phosphatase 2 regulatory subunit Bbeta
chr5	INTS9	-0.828	PSD2	0.000875391	139788425	139788923	Distal Intergenic	5	139795808	139844466	48659	1	84249	ENST00000274710.4	-6885	ENSG00000146005	pleckstrin and Sec7 domain containing 2
chr5	INTS9	-0.829	INSYN2B	0.000855442	169977001	169977499	Promoter (2-3kb)	5	169884375	169980448	96074	2	100131897	ENST00000523970.1	2949	ENSG00000204767	inhibitory synaptic factor family member 2B
chr5	INTS9	-0.831	LOC340090	0.00080965	73263397	73263895	Intron (ENST00000654696.1/ENST00000654696.1, intron 1 of 4)	5	73195314	73201973	6660	2	340090	ENST00000664281.1	-61424	ENSG00000287090	uncharacterized LOC340090
chr5	INTS9	-0.831	ADRB2	0.000813615	148859446	148859944	Distal Intergenic	5	148826611	148828623	2013	1	154	ENST00000305988.6	32835	ENSG00000169252	adrenoceptor beta 2
chr5	INTS9	-0.833	PAM	0.000769891	102865853	102866351	Promoter (<=1kb)	5	102866010	103029110	163101	1	5066	ENST00000304400.11	0	ENSG00000145730	peptidylglycine alpha-amidating monooxygenase
chr5	INTS9	-0.834	SLC6A7	0.000745922	150180647	150181145	Intron (ENST00000231656.13/1044, intron 1 of 2)	5	150190062	150211063	21002	1	6534	ENST00000230671.7	-8917	ENSG00000011083	solute carrier family 6 member 7
chr5	INTS9	-0.839	MIR4638	0.00063937	181222253	181222751	Promoter (<=1kb)	5	181222566	181222633	68	2	100616342	ENST00000581158.1	0	ENSG00000264732	microRNA 4638
chr5	INTS9	-0.841	C5orf49	0.000607232	7849759	7850257	Promoter (<=1kb)	5	7830378	7851133	20756	2	134121	ENST00000399810.7	876	ENSG00000215217	chromosome 5 open reading frame 49
chr5	INTS9	-0.843	ADRB2	0.000580079	148904303	148904801	Distal Intergenic	5	148826611	148828623	2013	1	154	ENST00000305988.6	77692	ENSG00000169252	adrenoceptor beta 2
chr5	INTS9	-0.845	C5orf64	0.000533453	61620629	61621127	Intron (ENST00000671203.1/ENST00000671203.1, intron 2 of 7)	5	61613885	61733368	119484	1	285668	ENST00000669536.1	6744	ENSG00000178722	chromosome 5 putative open reading frame 64
chr5	INTS9	-0.845	ADCY2	0.000537812	7795272	7795770	Promoter (1-2kb)	5	7793619	7827532	33914	1	108	ENST00000489501.1	1653	ENSG00000078295	adenylate cyclase 2
chr5	INTS9	-0.845	CTB-178M22.2	0.000542201	168269255	168269753	Promoter (<=1kb)	5	168229584	168269415	39832	2	101927862	ENST00000655017.1	0	ENSG00000253978	uncharacterized LOC101927862
chr5	INTS9	-0.847	PSD2	0.000507062	139787395	139787893	Distal Intergenic	5	139795808	139844466	48659	1	84249	ENST00000274710.4	-7915	ENSG00000146005	pleckstrin and Sec7 domain containing 2
chr5	INTS9	-0.847	ADRB2	0.000507166	148826267	148826765	Promoter (<=1kb)	5	148826611	148828623	2013	1	154	ENST00000305988.6	0	ENSG00000169252	adrenoceptor beta 2
chr5	INTS9	-0.849	SNX18	0.000474937	54533779	54534277	Intron (ENST00000326277.5/112574, intron 1 of 1)	5	54517865	54521004	3140	1	112574	ENST00000343017.11	15914	ENSG00000178996	sorting nexin 18
chr5	INTS9	-0.849	PDZD2	0.000478668	31645731	31646229	Intron (ENST00000438447.2/23037, intron 1 of 24)	5	31639131	32110932	471802	1	23037	ENST00000438447.2	6600	ENSG00000133401	PDZ domain containing 2
chr5	INTS9	-0.85	INSYN2B	0.000464231	169980563	169981061	Promoter (<=1kb)	5	169861303	169980495	119193	2	100131897	ENST00000377365.4	-68	ENSG00000204767	inhibitory synaptic factor family member 2B
chr5	INTS9	-0.851	INSYN2B	0.000453776	169905617	169906115	Intron (ENST00000520908.7/1794, intron 27 of 51)	5	169884375	169980448	96074	2	100131897	ENST00000523970.1	74333	ENSG00000204767	inhibitory synaptic factor family member 2B
chr5	INTS9	-0.852	ABLIM3	0.000440102	149161349	149161847	Intron (ENST00000326685.11/22885, intron 2 of 20)	5	149142047	149258413	116367	1	22885	ENST00000508983.5	19302	ENSG00000173210	actin binding LIM protein family member 3
chr5	INTS9	-0.853	LIFR	0.000414805	38640950	38641448	Exon (ENST00000670079.1/100506495, exon 4 of 7)	5	38594971	38608354	13384	2	3977	ENST00000507786.1	-32596	ENSG00000113594	LIF receptor subunit alpha
chr5	INTS9	-0.855	LINC01951	0.000388311	174935789	174936287	Intron (ENST00000377300.3/441116, intron 2 of 2)	5	174919082	174995513	76432	2	441116	ENST00000377300.3	59226	ENSG00000204754	long intergenic non-protein coding RNA 1951
chr5	INTS9	-0.856	ARHGAP26	0.000382772	143006976	143007474	Intron (ENST00000645722.2/23092, intron 11 of 22)	5	143010736	143014397	3662	1	23092	ENST00000464838.1	-3262	ENSG00000145819	Rho GTPase activating protein 26
chr5	INTS9	-0.856	CLMAT3	0.000385844	151680772	151681270	Intron (ENST00000510576.6/101927096, intron 3 of 4)	5	151676973	151724782	47810	1	101927096	ENST00000518905.1	3799	ENSG00000249035	colorectal liver metastasis associated transcript 3
chr5	INTS9	-0.857	LINC01170	0.000366594	124040641	124041139	Distal Intergenic	5	124059794	124395039	335246	2	103724389	ENST00000628324.2	353900	NA	long intergenic non-protein coding RNA 1170
chr5	INTS9	-0.858	BOD1	0.000362123	173627643	173628141	Distal Intergenic	5	173609568	173616659	7092	2	91272	ENST00000471339.1	-10984	ENSG00000145919	biorientation of chromosomes in cell division 1
chr5	INTS9	-0.859	SLC25A48	0.000347242	135881141	135881639	Promoter (1-2kb)	5	135880029	135883450	3422	1	153328	ENST00000471980.1	1112	ENSG00000145832	solute carrier family 25 member 48
chr5	INTS9	-0.86	LOC102546299	0.000337933	165630140	165630638	Intron (ENST00000522189.1/ENST00000522189.1, intron 1 of 1)	5	164470279	164542984	72706	1	102546299	ENST00000522762.1	1159861	ENSG00000241956	uncharacterized LOC102546299
chr5	INTS9	-0.861	PHYKPL	0.000317849	178232172	178232670	Promoter (<=1kb)	5	178224449	178232630	8182	2	85007	ENST00000323594.8	0	ENSG00000175309	5-phosphohydroxy-L-lysine phospho-lyase
chr5	INTS9	-0.861	GRAMD2B	0.000321015	126499257	126499755	Intron (ENST00000648070.1/ENST00000648070.1, intron 1 of 3)	5	126480094	126485752	5659	1	65983	ENST00000512579.1	19163	ENSG00000155324	GRAM domain containing 2B
chr5	INTS9	-0.862	TMEM232	0.000314475	110354875	110355373	Intron (ENST00000507188.6/642987, intron 6 of 8)	5	110289233	110430101	140869	2	642987	ENST00000507188.6	74728	ENSG00000186952	transmembrane protein 232
chr5	INTS9	-0.864	LINC01951	0.00029087	175032870	175033368	Distal Intergenic	5	174919082	174995513	76432	2	441116	ENST00000377300.3	-37357	ENSG00000204754	long intergenic non-protein coding RNA 1951
chr5	INTS9	-0.866	ACSL6	0.0002748	131957711	131958209	Promoter (2-3kb)	5	131959573	131960945	1373	2	23305	ENST00000492156.1	2736	ENSG00000164398	acyl-CoA synthetase long chain family member 6
chr5	INTS9	-0.868	EBF1	0.000249157	158775417	158775915	Intron (ENST00000622875.4/1879, intron 4 of 9)	5	158695916	158840123	144208	2	1879	ENST00000622875.4	64208	ENSG00000164330	EBF transcription factor 1
chr5	INTS9	-0.868	ADCY2	0.000254331	7794274	7794772	Promoter (<=1kb)	5	7793619	7827532	33914	1	108	ENST00000489501.1	655	ENSG00000078295	adenylate cyclase 2
chr5	INTS9	-0.87	PDZD2	0.000233268	31671307	31671805	Intron (ENST00000438447.2/23037, intron 1 of 24)	5	31692887	31843975	151089	1	23037	ENST00000502824.1	-21082	ENSG00000133401	PDZ domain containing 2
chr5	INTS9	-0.87	SLC1A3	0.000234651	36535756	36536254	Distal Intergenic	5	36606355	36688332	81978	1	6507	ENST00000612708.4	-70101	ENSG00000079215	solute carrier family 1 member 3
chr5	INTS9	-0.87	TMEM232	0.000238208	110386638	110387136	Intron (ENST00000507188.6/642987, intron 6 of 8)	5	110289233	110430101	140869	2	642987	ENST00000507188.6	42965	ENSG00000186952	transmembrane protein 232
chr5	INTS9	-0.876	IPO11	0.000187529	62432810	62433308	Intron (ENST00000509663.2/51194, intron 1 of 5)	5	62418884	62627704	208821	1	51194	ENST00000409296.7	13926	ENSG00000086200	importin 11
chr5	INTS9	-0.877	MYO10	0.000181429	16707132	16707630	Intron (ENST00000513610.6/4651, intron 21 of 40)	5	16710704	16713468	2765	2	4651	ENST00000511972.1	5838	ENSG00000145555	myosin X
chr5	INTS9	-0.878	INSYN2B	0.000172716	169905046	169905544	Intron (ENST00000520908.7/1794, intron 27 of 51)	5	169884375	169980448	96074	2	100131897	ENST00000523970.1	74904	ENSG00000204767	inhibitory synaptic factor family member 2B
chr5	INTS9	-0.878	ADCY2	0.00017307	7801638	7802136	Exon (ENST00000489501.1/108, exon 1 of 5)	5	7793619	7827532	33914	1	108	ENST00000489501.1	8019	ENSG00000078295	adenylate cyclase 2
chr5	INTS9	-0.88	C5orf64	0.000161521	61620057	61620555	Intron (ENST00000671203.1/ENST00000671203.1, intron 2 of 7)	5	61613885	61733368	119484	1	285668	ENST00000669536.1	6172	ENSG00000178722	chromosome 5 putative open reading frame 64
chr5	INTS9	-0.88	SLC22A5	0.000162842	132376990	132377488	Promoter (<=1kb)	5	132376086	132395611	19526	1	6584	ENST00000461013.5	904	ENSG00000197375	solute carrier family 22 member 5
chr5	INTS9	-0.885	MRPS30	0.000131239	45110375	45110873	Distal Intergenic	5	44811985	44813629	1645	1	10884	ENST00000508129.1	298390	ENSG00000112996	mitochondrial ribosomal protein S30
chr5	INTS9	-0.887	ARHGAP26	0.000119584	143006467	143006965	Intron (ENST00000645722.2/23092, intron 11 of 22)	5	143010736	143014397	3662	1	23092	ENST00000464838.1	-3771	ENSG00000145819	Rho GTPase activating protein 26
chr5	INTS9	-0.887	LINC01950	0.000119769	107067355	107067853	Distal Intergenic	5	106815197	107011052	195856	2	102467213	ENST00000661979.1	-56303	ENSG00000251027	long intergenic non-protein coding RNA 1950
chr5	INTS9	-0.887	SQSTM1	0.000120274	179820581	179821079	Promoter (<=1kb)	5	179820607	179824287	3681	1	8878	ENST00000464493.5	0	ENSG00000161011	sequestosome 1
chr5	INTS9	-0.888	MEGF10	0.000112496	127409140	127409638	Promoter (<=1kb)	5	127409592	127417669	8078	1	84466	ENST00000515002.1	0	ENSG00000145794	multiple EGF like domains 10
chr5	INTS9	-0.888	PSD2	0.000115637	139787898	139788396	Distal Intergenic	5	139795808	139844466	48659	1	84249	ENST00000274710.4	-7412	ENSG00000146005	pleckstrin and Sec7 domain containing 2
chr5	INTS9	-0.89	TMEM232	0.00010317	110439323	110439821	Intron (ENST00000508571.6/642987, intron 5 of 5)	5	110289233	110430101	140869	2	642987	ENST00000507188.6	-9222	ENSG00000186952	transmembrane protein 232
chr5	INTS9	-0.891	ATOX1	0.000100768	151740563	151741061	Distal Intergenic	5	151742822	151746563	3742	2	475	ENST00000522145.5	5502	ENSG00000177556	antioxidant 1 copper chaperone
chr5	INTS9	-0.893	ADCY2	9.35683e-05	7671294	7671792	Intron (ENST00000338316.9/108, intron 4 of 24)	5	7611109	7695816	84708	1	108	ENST00000515681.1	60185	ENSG00000078295	adenylate cyclase 2
chr5	INTS9	-0.894	PAM	8.67631e-05	102866376	102866874	Promoter (<=1kb)	5	102866587	102946876	80290	1	5066	ENST00000509636.5	0	ENSG00000145730	peptidylglycine alpha-amidating monooxygenase
chr5	INTS9	-0.895	SQSTM1	8.34385e-05	179821590	179822088	Promoter (<=1kb)	5	179822485	179837255	14771	1	8878	ENST00000360718.5	-397	ENSG00000161011	sequestosome 1
chr5	INTS9	-0.895	CTNND2	8.40782e-05	11564010	11564508	Intron (ENST00000304623.13/1501, intron 3 of 21)	5	11385025	11588811	203787	2	1501	ENST00000513598.5	24303	ENSG00000169862	catenin delta 2
chr5	INTS9	-0.897	RETREG1-AS1	7.71746e-05	16596426	16596924	Intron (ENST00000306320.9/54463, intron 1 of 8)	5	16615926	16629969	14044	1	101929524	ENST00000499131.1	-19002	ENSG00000246214	RETREG1 antisense RNA 1
chr5	INTS9	-0.904	PDZD2	5.48312e-05	31741480	31741978	Exon (ENST00000506865.1/ENST00000506865.1, exon 1 of 1)	5	31712039	31799289	87251	1	23037	ENST00000513910.1	29441	ENSG00000133401	PDZ domain containing 2
chr5	INTS9	-0.912	ADCY2	3.53474e-05	7412495	7412993	Promoter (1-2kb)	5	7414629	7522622	107994	1	108	ENST00000484965.5	-1636	ENSG00000078295	adenylate cyclase 2
chr5	INTS9	-0.919	SSBP2	2.34522e-05	81817134	81817632	Exon (ENST00000659627.1/ENST00000659627.1, exon 1 of 5)	5	81446869	81751797	304929	2	23635	ENST00000507655.5	-65337	ENSG00000145687	single stranded DNA binding protein 2
chr5	INTS9	-0.956	TMEM232	1.14106e-06	110354269	110354767	Intron (ENST00000507188.6/642987, intron 6 of 8)	5	110289233	110430101	140869	2	642987	ENST00000507188.6	75334	ENSG00000186952	transmembrane protein 232
chr6	INTS9	0.899	PIP5K1P1	6.89743e-05	7996470	7996968	Intron (ENST00000439343.2/100526836, intron 4 of 12)	6	7986537	7988192	1656	1	206426	ENST00000460661.1	9933	NA	phosphatidylinositol-4-phosphate 5-kinase type 1 pseudogene 1
chr6	INTS9	0.891	PTPRK	9.93086e-05	128233610	128234108	Promoter (1-2kb)	6	128184573	128232151	47579	2	5796	ENST00000498284.1	-1459	ENSG00000152894	protein tyrosine phosphatase receptor type K
chr6	INTS9	0.873	FLJ46906	0.000210668	138723077	138723575	Distal Intergenic	6	138696368	138697288	921	1	441172	ENST00000447494.1	26709	NA	uncharacterized LOC441172
chr6	INTS9	0.872	H1-5	0.000213419	27866262	27866760	Promoter (<=1kb)	6	27866792	27867588	797	2	3009	ENST00000331442.5	828	ENSG00000184357	H1.5 linker histone, cluster member
chr6	INTS9	0.869	MYLK4	0.000239309	2734637	2735135	Intron (ENST00000647417.1/340156, intron 1 of 11)	6	2663629	2744148	80520	2	340156	ENST00000647417.1	9013	ENSG00000145949	myosin light chain kinase family member 4
chr6	INTS9	0.869	ZSCAN16-AS1	0.000241954	28133945	28134443	Promoter (2-3kb)	6	28015122	28136821	121700	2	100129195	ENST00000660873.1	2378	ENSG00000269293	ZSCAN16 antisense RNA 1
chr6	INTS9	0.865	LINC02487	0.000282933	167699349	167699847	Distal Intergenic	6	167680691	167696290	15600	2	441178	ENST00000644320.2	-3059	ENSG00000203688	long intergenic non-protein coding RNA 2487
chr6	INTS9	0.863	CRYBG1	0.000295836	106519528	106520026	Exon (ENST00000633556.3/202, exon 4 of 22)	6	106541134	106555897	14764	1	202	ENST00000457437.1	-21108	ENSG00000112297	crystallin beta-gamma domain containing 1
chr6	INTS9	0.854	TIAM2	0.000402914	155171683	155172181	Intron (ENST00000461783.7/26230, intron 11 of 28)	6	155183315	155245636	62322	1	26230	ENST00000543712.5	-11134	ENSG00000146426	TIAM Rac1 associated GEF 2
chr6	INTS9	0.845	QKI	0.000532681	163940923	163941421	Intron (ENST00000659063.1/ENST00000659063.1, intron 1 of 1)	6	163566458	163571452	4995	1	9444	ENST00000541696.1	374465	ENSG00000112531	QKI, KH domain containing RNA binding
chr6	INTS9	0.844	FYN	0.000554562	111751078	111751576	Intron (ENST00000368682.7/2534, intron 3 of 13)	6	111702885	111759114	56230	2	2534	ENST00000462856.6	7538	ENSG00000010810	FYN proto-oncogene, Src family tyrosine kinase
chr6	INTS9	0.844	NHSL1	0.000554966	138593083	138593581	Intron (ENST00000491526.6/57224, intron 1 of 3)	6	138422043	138572540	150498	2	57224	ENST00000427025.6	-20543	ENSG00000135540	NHS like 1
chr6	INTS9	0.841	QKI	0.000602725	163667709	163668207	Distal Intergenic	6	163566458	163571452	4995	1	9444	ENST00000541696.1	101251	ENSG00000112531	QKI, KH domain containing RNA binding
chr6	INTS9	0.841	TIAM2	0.000606485	155123487	155123985	Promoter (1-2kb)	6	155121916	155129810	7895	1	26230	ENST00000535583.1	1571	ENSG00000146426	TIAM Rac1 associated GEF 2
chr6	INTS9	0.841	BACH2	0.000611131	90068264	90068762	Intron (ENST00000257749.9/60468, intron 5 of 8)	6	90008090	90008827	738	2	60468	ENST00000481150.1	-59437	ENSG00000112182	BTB domain and CNC homolog 2
chr6	INTS9	0.839	H3C2	0.000648208	26031960	26032458	Promoter (<=1kb)	6	26031589	26032099	511	2	8358	ENST00000621411.3	0	ENSG00000286522	H3 clustered histone 2
chr6	INTS9	0.835	SOBP	0.000715185	107620633	107621131	Intron (ENST00000317357.10/55084, intron 5 of 6)	6	107634990	107636316	1327	1	55084	ENST00000494935.1	-13859	ENSG00000112320	sine oculis binding protein homolog
chr6	INTS9	0.835	HDDC2	0.000729623	125356787	125357285	Distal Intergenic	6	125297487	125302078	4592	2	51020	ENST00000608284.1	-54709	ENSG00000111906	HD domain containing 2
chr6	INTS9	0.832	BACH2	0.000787886	90081054	90081552	Intron (ENST00000257749.9/60468, intron 5 of 8)	6	90008090	90008827	738	2	60468	ENST00000481150.1	-72227	ENSG00000112182	BTB domain and CNC homolog 2
chr6	INTS9	0.831	NRN1	0.000809327	5936565	5937063	Distal Intergenic	6	5998715	6002963	4249	2	51299	ENST00000495850.1	65900	ENSG00000124785	neuritin 1
chr6	INTS9	0.83	UST	0.000841797	148869583	148870081	Intron (ENST00000367463.5/10090, intron 1 of 7)	6	148953907	149005588	51682	1	10090	ENST00000473631.1	-83826	ENSG00000111962	uronyl 2-sulfotransferase
chr6	INTS9	0.828	SLC22A23	0.000877563	3295534	3296032	Intron (ENST00000451246.2/389362, intron 2 of 2)	6	3273356	3284120	10765	2	63027	ENST00000482874.1	-11414	ENSG00000137266	solute carrier family 22 member 23
chr6	INTS9	0.828	LRP11	0.000885055	149831212	149831710	Intron (ENST00000647612.1/84918, intron 13 of 14)	6	149826111	149836199	10089	2	84918	ENST00000463728.1	4489	ENSG00000120256	LDL receptor related protein 11
chr6	INTS9	0.825	MYLK4	0.000953079	2714192	2714690	Intron (ENST00000647417.1/340156, intron 1 of 11)	6	2663629	2744148	80520	2	340156	ENST00000647417.1	29458	ENSG00000145949	myosin light chain kinase family member 4
chr6	INTS9	0.824	PREP	0.000977097	105327344	105327842	Intron (ENST00000652536.2/5550, intron 9 of 14)	6	105322255	105323768	1514	2	5550	ENST00000448705.1	-3576	ENSG00000085377	prolyl endopeptidase
chr6	INTS9	-0.824	RNF217	0.00098055	124963662	124964160	Promoter (<=1kb)	6	124963308	125092633	129326	1	154214	ENST00000519565.5	354	ENSG00000146373	ring finger protein 217
chr6	INTS9	-0.825	LNC-LBCS	0.000945532	19232041	19232539	Distal Intergenic	6	19740177	19749693	9517	2	100506885	ENST00000424083.1	517154	ENSG00000228412	lncRNA bladder and prostate cancer suppressor, hnRNPK interacting
chr6	INTS9	-0.827	ZNF184	0.000899237	27478101	27478599	Intron (ENST00000663193.1/ENST00000663193.1, intron 2 of 2)	6	27450743	27473118	22376	2	7738	ENST00000211936.10	-4983	ENSG00000096654	zinc finger protein 184
chr6	INTS9	-0.829	EFHC1	0.000851298	52420732	52421230	Promoter (<=1kb)	6	52421007	52492420	71414	1	114327	ENST00000636954.1	0	ENSG00000096093	EF-hand domain containing 1
chr6	INTS9	-0.83	LY86-AS1	0.000832648	6546156	6546654	Intron (ENST00000429345.5/285780, intron 3 of 7)	6	6366132	6587193	221062	2	285780	ENST00000447858.1	40539	ENSG00000216863	LY86 antisense RNA 1
chr6	INTS9	-0.832	MIR4642	0.000781848	44569871	44570369	Distal Intergenic	6	44435641	44435722	82	1	100616352	ENST00000583943.1	134230	ENSG00000266619	microRNA 4642
chr6	INTS9	-0.832	DAAM2	0.000793966	39792707	39793205	Promoter (<=1kb)	6	39792997	39904877	111881	1	23500	ENST00000538976.5	0	ENSG00000146122	dishevelled associated activator of morphogenesis 2
chr6	INTS9	-0.834	ZFAND3	0.000750757	38309957	38310455	Intron (ENST00000314100.10/114781, intron 6 of 9)	6	38142997	38152995	9999	1	60685	ENST00000463847.1	166960	ENSG00000156639	zinc finger AN1-type containing 3
chr6	INTS9	-0.834	DAAM2	0.000752342	39792121	39792619	Promoter (<=1kb)	6	39792298	39902450	110153	1	23500	ENST00000633794.1	0	ENSG00000146122	dishevelled associated activator of morphogenesis 2
chr6	INTS9	-0.835	KCNK16	0.000717561	39367672	39368170	Intron (ENST00000458470.5/221458, intron 13 of 18)	6	39314948	39322968	8021	2	83795	ENST00000507712.5	-44704	ENSG00000095981	potassium two pore domain channel subfamily K member 16
chr6	INTS9	-0.838	MIR4642	0.000655744	44542575	44543073	Distal Intergenic	6	44435641	44435722	82	1	100616352	ENST00000583943.1	106934	ENSG00000266619	microRNA 4642
chr6	INTS9	-0.839	MIR5690	0.000641802	35591067	35591565	Exon (ENST00000539068.5/2289, exon 7 of 11)	6	35664717	35664789	73	2	100847048	ENST00000583739.1	73224	ENSG00000265527	microRNA 5690
chr6	INTS9	-0.839	STXBP5-AS1	0.00065401	146905227	146905725	Intron (ENST00000662679.1/729178, intron 5 of 10)	6	146841901	146915885	73985	2	729178	ENST00000606831.1	10160	ENSG00000233452	STXBP5 antisense RNA 1
chr6	INTS9	-0.841	LOC100131289	0.000601305	27753267	27753765	Distal Intergenic	6	27759870	27763184	3315	1	100131289	ENST00000668543.1	-6105	NA	uncharacterized LOC100131289
chr6	INTS9	-0.841	RIPOR2	0.000603925	24836809	24837307	Promoter (<=1kb)	6	24828139	24836050	7912	2	9750	ENST00000463828.1	-759	ENSG00000111913	RHO family interacting cell polarization regulator 2
chr6	INTS9	-0.842	RREB1	0.000590446	7108102	7108600	Promoter (<=1kb)	6	7108632	7219091	110460	1	6239	ENST00000475946.5	-32	ENSG00000124782	ras responsive element binding protein 1
chr6	INTS9	-0.843	STX11	0.000574152	144215706	144216204	Distal Intergenic	6	144150517	144191939	41423	1	8676	ENST00000367568.5	65189	ENSG00000135604	syntaxin 11
chr6	INTS9	-0.844	RIPOR2	0.00056326	24835593	24836091	Promoter (<=1kb)	6	24828139	24836050	7912	2	9750	ENST00000463828.1	0	ENSG00000111913	RHO family interacting cell polarization regulator 2
chr6	INTS9	-0.846	UTRN	0.000522426	144286936	144287434	Promoter (1-2kb)	6	144285701	144403184	117484	1	7402	ENST00000433557.1	1235	ENSG00000152818	utrophin
chr6	INTS9	-0.848	HSF2	0.000487994	122144010	122144508	Distal Intergenic	6	122399551	122433119	33569	1	3298	ENST00000452194.5	-255043	ENSG00000025156	heat shock transcription factor 2
chr6	INTS9	-0.848	ME1	0.000491532	83365812	83366310	Intron (ENST00000369705.4/4199, intron 3 of 13)	6	83210402	83431051	220650	2	4199	ENST00000369705.4	64741	ENSG00000065833	malic enzyme 1
chr6	INTS9	-0.85	LNC-LBCS	0.00046213	19692385	19692883	Intron (ENST00000653002.1/100506885, intron 4 of 8)	6	19740177	19749693	9517	2	100506885	ENST00000424083.1	56810	ENSG00000228412	lncRNA bladder and prostate cancer suppressor, hnRNPK interacting
chr6	INTS9	-0.851	ID4	0.000449842	19851786	19852284	Distal Intergenic	6	19837370	19842197	4828	1	3400	ENST00000378700.8	14416	ENSG00000172201	inhibitor of DNA binding 4, HLH protein
chr6	INTS9	-0.851	RIPOR2	0.000454952	24836165	24836663	Promoter (<=1kb)	6	24828139	24836050	7912	2	9750	ENST00000463828.1	-115	ENSG00000111913	RHO family interacting cell polarization regulator 2
chr6	INTS9	-0.858	HACE1	0.000352028	104181870	104182368	Distal Intergenic	6	104729170	104732370	3201	2	57531	ENST00000518228.1	550002	ENSG00000085382	HECT domain and ankyrin repeat containing E3 ubiquitin protein ligase 1
chr6	INTS9	-0.86	SRSF3	0.00032959	36595196	36595694	Promoter (<=1kb)	6	36594592	36602197	7606	1	6428	ENST00000620941.1	604	ENSG00000112081	serine and arginine rich splicing factor 3
chr6	INTS9	-0.86	DDO	0.000333153	110395149	110395647	Intron (ENST00000368923.8/8528, intron 3 of 3)	6	110391771	110415562	23792	2	8528	ENST00000368923.8	19915	ENSG00000203797	D-aspartate oxidase
chr6	INTS9	-0.862	GJA1	0.000309574	121435329	121435827	Promoter (<=1kb)	6	121435595	121449715	14121	1	2697	ENST00000649003.1	0	ENSG00000152661	gap junction protein alpha 1
chr6	INTS9	-0.867	SLC22A2	0.000261423	160274699	160275197	Promoter (2-3kb)	6	160244185	160277638	33454	2	6582	ENST00000366952.1	2441	ENSG00000112499	solute carrier family 22 member 2
chr6	INTS9	-0.869	HSF2	0.000240721	122033529	122034027	Distal Intergenic	6	122399551	122433119	33569	1	3298	ENST00000452194.5	-365524	ENSG00000025156	heat shock transcription factor 2
chr6	INTS9	-0.869	STXBP5-AS1	0.000245567	147077176	147077674	Promoter (1-2kb)	6	146841440	147075703	234264	2	729178	ENST00000669474.1	-1473	ENSG00000233452	STXBP5 antisense RNA 1
chr6	INTS9	-0.87	HMGCLL1	0.000229938	55568607	55569105	Intron (ENST00000274901.9/54511, intron 1 of 8)	6	55512075	55579073	66999	2	54511	ENST00000428842.1	9968	ENSG00000146151	3-hydroxymethyl-3-methylglutaryl-CoA lyase like 1
chr6	INTS9	-0.87	LOC101928429	0.000233641	136719518	136720016	Intron (ENST00000359015.5/4217, intron 2 of 29)	6	136784045	136786280	2236	1	101928429	ENST00000661159.1	-64029	NA	uncharacterized LOC101928429
chr6	INTS9	-0.871	HSF2	0.000227293	122144562	122145060	Distal Intergenic	6	122399551	122433119	33569	1	3298	ENST00000452194.5	-254491	ENSG00000025156	heat shock transcription factor 2
chr6	INTS9	-0.872	DAAM2	0.000220643	39882140	39882638	Exon (ENST00000607675.1/ENST00000607675.1, exon 3 of 3)	6	39885924	39904865	18942	1	23500	ENST00000631498.1	-3286	ENSG00000146122	dishevelled associated activator of morphogenesis 2
chr6	INTS9	-0.873	UTRN	0.000211114	144286035	144286533	Promoter (<=1kb)	6	144285701	144403184	117484	1	7402	ENST00000433557.1	334	ENSG00000152818	utrophin
chr6	INTS9	-0.875	RPS6KA2	0.000191677	166862827	166863325	Promoter (<=1kb)	6	166508223	166862670	354448	2	6196	ENST00000506565.1	-157	ENSG00000071242	ribosomal protein S6 kinase A2
chr6	INTS9	-0.877	MAP7	0.000176918	136563397	136563895	Intron (ENST00000359015.5/4217, intron 26 of 29)	6	136342737	136550819	208083	2	9053	ENST00000354570.7	-12578	ENSG00000135525	microtubule associated protein 7
chr6	INTS9	-0.877	LNC-LBCS	0.000180564	19303293	19303791	Intron (ENST00000443504.1/ENST00000443504.1, intron 1 of 1)	6	19740177	19749693	9517	2	100506885	ENST00000424083.1	445902	ENSG00000228412	lncRNA bladder and prostate cancer suppressor, hnRNPK interacting
chr6	INTS9	-0.879	FGD2	0.000165652	36997936	36998434	Distal Intergenic	6	37005646	37010031	4386	1	221472	ENST00000489356.1	-7212	ENSG00000146192	FYVE, RhoGEF and PH domain containing 2
chr6	INTS9	-0.886	IRAK1BP1	0.000124196	78525867	78526365	Distal Intergenic	6	78867551	78903102	35552	1	134728	ENST00000369940.7	-341186	ENSG00000146243	interleukin 1 receptor associated kinase 1 binding protein 1
chr6	INTS9	-0.887	PHACTR2	0.000120727	143678030	143678528	Promoter (<=1kb)	6	143678048	143765474	87427	1	9749	ENST00000542769.5	0	ENSG00000112419	phosphatase and actin regulator 2
chr6	INTS9	-0.893	HCG11	9.18692e-05	26520980	26521478	Promoter (<=1kb)	6	26521709	26527404	5696	1	493812	ENST00000411553.3	-231	ENSG00000228223	HLA complex group 11
chr6	INTS9	-0.895	DAAM2	8.54201e-05	39812756	39813254	Intron (ENST00000633794.1/23500, intron 1 of 25)	6	39793018	39904872	111855	1	23500	ENST00000398904.6	19738	ENSG00000146122	dishevelled associated activator of morphogenesis 2
chr6	INTS9	-0.896	HACE1	7.94848e-05	104182705	104183203	Distal Intergenic	6	104729170	104732370	3201	2	57531	ENST00000518228.1	549167	ENSG00000085382	HECT domain and ankyrin repeat containing E3 ubiquitin protein ligase 1
chr6	INTS9	-0.898	LNC-LBCS	7.32727e-05	19691637	19692135	Intron (ENST00000653002.1/100506885, intron 4 of 8)	6	19740177	19749693	9517	2	100506885	ENST00000424083.1	57558	ENSG00000228412	lncRNA bladder and prostate cancer suppressor, hnRNPK interacting
chr6	INTS9	-0.898	KCNK16	7.41482e-05	39367147	39367645	Intron (ENST00000458470.5/221458, intron 13 of 18)	6	39314948	39322968	8021	2	83795	ENST00000507712.5	-44179	ENSG00000095981	potassium two pore domain channel subfamily K member 16
chr6	INTS9	-0.904	PAQR8	5.41028e-05	52373228	52373726	5' UTR	6	52362446	52407691	45246	1	85315	ENST00000360726.3	10782	ENSG00000170915	progestin and adipoQ receptor family member 8
chr6	INTS9	-0.91	KDM1B	4.06497e-05	18207422	18207920	Exon (ENST00000650836.2/221656, exon 16 of 22)	6	18211495	18223848	12354	1	221656	ENST00000642162.1	-3575	ENSG00000165097	lysine demethylase 1B
chr6	INTS9	-0.915	UTRN	2.94523e-05	144284657	144285155	Promoter (<=1kb)	6	144285701	144403184	117484	1	7402	ENST00000433557.1	-546	ENSG00000152818	utrophin
chr6	INTS9	-0.916	BCLAF1	2.86031e-05	136334435	136334933	Distal Intergenic	6	136269264	136289851	20588	2	9774	ENST00000628517.2	-44584	ENSG00000029363	BCL2 associated transcription factor 1
chr6	INTS9	-0.924	UTRN	1.71589e-05	144285266	144285764	Promoter (<=1kb)	6	144285701	144403184	117484	1	7402	ENST00000433557.1	0	ENSG00000152818	utrophin
chr7	INTS9	0.927	LINC01003	1.48413e-05	152459830	152460328	Distal Intergenic	7	152463786	152465549	1764	1	100128822	ENST00000564834.1	-3458	ENSG00000261455	long intergenic non-protein coding RNA 1003
chr7	INTS9	0.906	IGF2BP3	4.9842e-05	23473426	23473924	Promoter (2-3kb)	7	23310209	23470491	160283	2	10643	ENST00000258729.8	-2935	ENSG00000136231	insulin like growth factor 2 mRNA binding protein 3
chr7	INTS9	0.899	ETV1	6.98064e-05	13920128	13920626	Intron (ENST00000430479.6/2115, intron 9 of 13)	7	13900373	13906498	6126	2	2115	ENST00000493831.1	-13630	ENSG00000006468	ETS variant transcription factor 1
chr7	INTS9	0.89	ANLN	0.000102889	36389513	36390011	Promoter (<=1kb)	7	36389821	36453791	63971	1	54443	ENST00000396068.6	0	ENSG00000011426	anillin actin binding protein
chr7	INTS9	0.89	ANLN	0.000107387	36390155	36390653	Promoter (<=1kb)	7	36390171	36406266	16096	1	54443	ENST00000424865.1	0	ENSG00000011426	anillin actin binding protein
chr7	INTS9	0.885	AGK	0.000127527	141593128	141593626	Promoter (<=1kb)	7	141593155	141625585	32431	1	55750	ENST00000647898.1	0	ENSG00000006530	acylglycerol kinase
chr7	INTS9	0.882	ACTB	0.000144794	5570007	5570505	Distal Intergenic	7	5527152	5563902	36751	2	60	ENST00000675515.1	-6105	ENSG00000075624	actin beta
chr7	INTS9	0.881	CAV2	0.000150689	116287984	116288482	Promoter (<=1kb)	7	116288073	116506100	218028	1	858	ENST00000477018.5	0	ENSG00000105971	caveolin 2
chr7	INTS9	0.881	MAD1L1	0.000152319	1803961	1804459	Distal Intergenic	7	1815795	1817085	1291	2	8379	ENST00000468372.5	12626	ENSG00000002822	mitotic arrest deficient 1 like 1
chr7	INTS9	0.879	ASIC3	0.000163138	151046823	151047321	Promoter (<=1kb)	7	151048292	151052753	4462	1	9311	ENST00000357922.8	-971	ENSG00000213199	acid sensing ion channel subunit 3
chr7	INTS9	0.877	PTN	0.000178463	137345683	137346181	Promoter (1-2kb)	7	137227364	137343774	116411	2	5764	ENST00000393083.2	-1909	ENSG00000105894	pleiotrophin
chr7	INTS9	0.877	SEMA3E	0.000179397	83438996	83439494	Intron (ENST00000643230.2/9723, intron 4 of 16)	7	83407140	83462160	55021	2	9723	ENST00000644381.1	22666	ENSG00000170381	semaphorin 3E
chr7	INTS9	0.874	LOC730338	0.000203803	46860581	46861079	Distal Intergenic	7	46688940	46759844	70905	2	730338	ENST00000469937.2	-100737	ENSG00000233539	uncharacterized LOC730338
chr7	INTS9	0.874	BPGM	0.000205301	134691976	134692474	Distal Intergenic	7	134660421	134661741	1321	1	669	ENST00000443095.1	31555	ENSG00000172331	bisphosphoglycerate mutase
chr7	INTS9	0.873	NPSR1-AS1	0.000210956	34868961	34869459	Promoter (2-3kb)	7	34643227	34871582	228356	2	404744	ENST00000431669.5	2123	ENSG00000197085	NPSR1 antisense RNA 1
chr7	INTS9	0.87	CDK14	0.000231097	90677684	90678182	Intron (ENST00000449528.5/5218, intron 5 of 7)	7	90709251	90726644	17394	1	5218	ENST00000496279.5	-31069	ENSG00000058091	cyclin dependent kinase 14
chr7	INTS9	0.87	MAGI2	0.000237551	78514567	78515065	Intron (ENST00000354212.9/9863, intron 4 of 21)	7	78501758	78519101	17344	2	9863	ENST00000637824.1	4036	ENSG00000187391	membrane associated guanylate kinase, WW and PDZ domain containing 2
chr7	INTS9	0.866	ATXN7L1	0.000267117	105805156	105805654	Intron (ENST00000419735.7/222255, intron 2 of 11)	7	105760554	105876477	115924	2	222255	ENST00000478915.1	70823	ENSG00000146776	ataxin 7 like 1
chr7	INTS9	0.866	PHF14	0.000267573	10974092	10974590	Promoter (<=1kb)	7	10973907	11063072	89166	1	9678	ENST00000490957.5	185	ENSG00000106443	PHD finger protein 14
chr7	INTS9	0.865	IGF2BP3	0.000284703	23474133	23474631	Distal Intergenic	7	23310209	23470491	160283	2	10643	ENST00000258729.8	-3642	ENSG00000136231	insulin like growth factor 2 mRNA binding protein 3
chr7	INTS9	0.863	BPGM	0.000295605	134690749	134691247	Distal Intergenic	7	134660421	134661741	1321	1	669	ENST00000443095.1	30328	ENSG00000172331	bisphosphoglycerate mutase
chr7	INTS9	0.862	BZW2	0.000308017	16648464	16648962	Promoter (2-3kb)	7	16646195	16706481	60287	1	28969	ENST00000405202.5	2269	ENSG00000136261	basic leucine zipper and W2 domains 2
chr7	INTS9	0.86	ETV1	0.000328574	13991199	13991697	Promoter (<=1kb)	7	13891233	13991425	100193	2	2115	ENST00000242066.9	0	ENSG00000006468	ETS variant transcription factor 1
chr7	INTS9	0.86	LAMB1	0.000334939	107995050	107995548	Intron (ENST00000393561.6/3912, intron 3 of 32)	7	107951159	108001936	50778	2	3912	ENST00000677994.1	6388	ENSG00000091136	laminin subunit beta 1
chr7	INTS9	0.858	LINC-PINT	0.000357888	131072460	131072958	Intron (ENST00000642963.1/378805, intron 1 of 6)	7	130944169	131081013	136845	2	378805	ENST00000646587.1	8055	ENSG00000231721	long intergenic non-protein coding RNA, p53 induced transcript
chr7	INTS9	0.858	FLJ20712	0.000360434	33693058	33693556	Intron (ENST00000672453.1/27241, intron 20 of 22)	7	33725981	33728456	2476	1	55025	ENST00000311067.3	-32425	ENSG00000173862	uncharacterized FLJ20712
chr7	INTS9	0.855	IGF2BP3	0.000393803	23468409	23468907	Promoter (<=1kb)	7	23347631	23467926	120296	2	10643	ENST00000468263.5	-483	ENSG00000136231	insulin like growth factor 2 mRNA binding protein 3
chr7	INTS9	0.855	PTPRZ1	0.000399803	121831322	121831820	Distal Intergenic	7	121873089	122061957	188869	1	5803	ENST00000651065.1	-41269	ENSG00000106278	protein tyrosine phosphatase receptor type Z1
chr7	INTS9	0.853	COA1	0.000418449	43637345	43637843	Intron (ENST00000648544.1/9263, intron 8 of 8)	7	43639257	43642164	2908	2	55744	ENST00000488813.1	4321	ENSG00000106603	cytochrome c oxidase assembly factor 1 homolog
chr7	INTS9	0.853	ARL4A	0.000420202	13032474	13032972	Intron (ENST00000639998.1/ENST00000639998.1, intron 3 of 7)	7	12687635	12688914	1280	1	10124	ENST00000404894.1	344839	ENSG00000122644	ADP ribosylation factor like GTPase 4A
chr7	INTS9	0.852	BPGM	0.000436282	134693240	134693738	Distal Intergenic	7	134660421	134661741	1321	1	669	ENST00000443095.1	32819	ENSG00000172331	bisphosphoglycerate mutase
chr7	INTS9	0.85	ELMO1-AS1	0.00046393	37005673	37006171	Intron (ENST00000419535.1/100861514, intron 2 of 2)	7	36997796	37013630	15835	1	100861514	ENST00000419535.1	7877	ENSG00000224101	ELMO1 antisense RNA 1
chr7	INTS9	0.85	PTPRN2	0.000464288	158325974	158326472	Intron (ENST00000389413.7/5799, intron 2 of 21)	7	158110825	158205277	94453	2	5799	ENST00000404321.3	-120697	ENSG00000155093	protein tyrosine phosphatase receptor type N2
chr7	INTS9	0.847	PTPRZ1	0.000506318	121832269	121832767	Distal Intergenic	7	121873089	122061957	188869	1	5803	ENST00000651065.1	-40322	ENSG00000106278	protein tyrosine phosphatase receptor type Z1
chr7	INTS9	0.845	IGF2BP3	0.000537818	23471022	23471520	Promoter (<=1kb)	7	23310209	23470491	160283	2	10643	ENST00000258729.8	-531	ENSG00000136231	insulin like growth factor 2 mRNA binding protein 3
chr7	INTS9	0.844	LHFPL3-AS1	0.000551409	104650784	104651282	Intron (ENST00000401970.2/375612, intron 1 of 3)	7	104799393	104803539	4147	2	645591	ENST00000450896.1	152257	ENSG00000226869	LHFPL3 antisense RNA 1
chr7	INTS9	0.844	KCND2	0.000560365	120274816	120275314	Promoter (1-2kb)	7	120273175	120750337	477163	1	3751	ENST00000331113.9	1641	ENSG00000184408	potassium voltage-gated channel subfamily D member 2
chr7	INTS9	0.843	LOC730338	0.000573737	46859966	46860464	Distal Intergenic	7	46688940	46759844	70905	2	730338	ENST00000469937.2	-100122	ENSG00000233539	uncharacterized LOC730338
chr7	INTS9	0.843	EN2	0.000575552	155483899	155484397	Exon (ENST00000668710.1/ENST00000668710.1, exon 1 of 3)	7	155458129	155464831	6703	1	2020	ENST00000297375.4	25770	ENSG00000164778	engrailed homeobox 2
chr7	INTS9	0.843	CUX1	0.000577163	102170248	102170746	Exon (ENST00000437600.9/1523, exon 10 of 23)	7	102104437	102115670	11234	1	1523	ENST00000485792.1	65811	ENSG00000257923	cut like homeobox 1
chr7	INTS9	0.84	BRI3	0.00062132	98255156	98255654	Promoter (2-3kb)	7	98252379	98291524	39146	1	25798	ENST00000456357.6	2777	ENSG00000164713	brain protein I3
chr7	INTS9	0.839	LOC102723672	0.000652941	86885	87383	Intron (ENST00000465755.2/ENST00000465755.2, intron 1 of 2)	7	144444	145430	987	2	102723672	ENST00000480919.1	58047	NA	uncharacterized LOC102723672
chr7	INTS9	0.838	ATXN7L1	0.000667518	105648991	105649489	3' UTR	7	105613474	105624266	10793	2	222255	ENST00000484475.5	-24725	ENSG00000146776	ataxin 7 like 1
chr7	INTS9	0.837	ATXN7L1	0.000692745	105853900	105854398	Intron (ENST00000419735.7/222255, intron 2 of 11)	7	105760554	105876477	115924	2	222255	ENST00000478915.1	22079	ENSG00000146776	ataxin 7 like 1
chr7	INTS9	0.836	LIMK1	0.000713405	74094712	74095210	Promoter (<=1kb)	7	74094233	74105905	11673	1	3984	ENST00000491052.5	479	ENSG00000106683	LIM domain kinase 1
chr7	INTS9	0.835	TCAF1	0.000717461	143882676	143883174	Promoter (<=1kb)	7	143876108	143882883	6776	2	9747	ENST00000460532.5	0	ENSG00000198420	TRPM8 channel associated factor 1
chr7	INTS9	0.834	IGF2BP3	0.000737484	23470263	23470761	Promoter (<=1kb)	7	23310209	23470491	160283	2	10643	ENST00000258729.8	0	ENSG00000136231	insulin like growth factor 2 mRNA binding protein 3
chr7	INTS9	0.832	BMT2	0.000783975	112939632	112940130	Promoter (<=1kb)	7	112819147	112939875	120729	2	154743	ENST00000297145.9	0	ENSG00000164603	base methyltransferase of 25S rRNA 2 homolog
chr7	INTS9	0.832	PSPH	0.000794622	56051427	56051925	Promoter (<=1kb)	7	56011051	56051448	40398	2	5723	ENST00000437355.6	0	ENSG00000146733	phosphoserine phosphatase
chr7	INTS9	0.832	LOC100507507	0.000796039	143375199	143375697	Distal Intergenic	7	143379692	143380495	804	2	100507507	ENST00000429630.1	4798	NA	uncharacterized LOC100507507
chr7	INTS9	0.831	ORAI2	0.000801163	102440160	102440658	Intron (ENST00000356387.6/80228, intron 3 of 3)	7	102436299	102448732	12434	1	80228	ENST00000473939.1	3861	ENSG00000160991	ORAI calcium release-activated calcium modulator 2
chr7	INTS9	0.831	CLIP2	0.000802527	74272541	74273039	Distal Intergenic	7	74289407	74405935	116529	1	7461	ENST00000223398.11	-16368	ENSG00000106665	CAP-Gly domain containing linker protein 2
chr7	INTS9	0.831	MAGI2	0.000811454	78530293	78530791	Intron (ENST00000354212.9/9863, intron 3 of 21)	7	78501758	78519101	17344	2	9863	ENST00000637824.1	-11192	ENSG00000187391	membrane associated guanylate kinase, WW and PDZ domain containing 2
chr7	INTS9	0.83	NT5C3A	0.000823499	33062613	33063111	Promoter (<=1kb)	7	33014114	33062797	48684	2	51251	ENST00000405342.5	0	ENSG00000122643	5'-nucleotidase, cytosolic IIIA
chr7	INTS9	0.83	MAD1L1	0.000831194	2115988	2116486	Intron (ENST00000265854.11/8379, intron 9 of 16)	7	1980486	2109601	129116	2	8379	ENST00000444373.6	-6387	ENSG00000002822	mitotic arrest deficient 1 like 1
chr7	INTS9	0.83	MBLAC1	0.000834949	100132579	100133077	Intron (ENST00000376482.3/ENST00000376482.3, intron 1 of 1)	7	100126967	100128495	1529	1	255374	ENST00000398075.4	5612	ENSG00000214309	metallo-beta-lactamase domain containing 1
chr7	INTS9	0.829	KIAA0087	0.000847913	26580562	26581060	Distal Intergenic	7	26533121	26538788	5668	2	9808	ENST00000242109.5	-41774	ENSG00000122548	KIAA0087 lncRNA
chr7	INTS9	0.828	FAM3C	0.000880455	121604582	121605080	Distal Intergenic	7	121360056	121396364	36309	2	10447	ENST00000412653.5	-208218	ENSG00000196937	FAM3 metabolism regulating signaling molecule C
chr7	INTS9	0.828	CUX1	0.00088166	102119152	102119650	Intron (ENST00000437600.9/1523, intron 8 of 22)	7	102104437	102115670	11234	1	1523	ENST00000485792.1	14715	ENSG00000257923	cut like homeobox 1
chr7	INTS9	0.828	NT5C3A	0.000886248	33063191	33063689	Promoter (<=1kb)	7	33014114	33062797	48684	2	51251	ENST00000405342.5	-394	ENSG00000122643	5'-nucleotidase, cytosolic IIIA
chr7	INTS9	0.827	LOC349160	0.00089745	137169120	137169618	Intron (ENST00000439694.5/349160, intron 1 of 3)	7	136898773	137164341	265569	2	349160	ENST00000425981.2	-4779	ENSG00000234352	uncharacterized LOC349160
chr7	INTS9	0.827	IGFBP3	0.000904482	45974033	45974531	Intron (ENST00000664963.1/ENST00000664963.1, intron 1 of 4)	7	45916572	45921874	5303	2	3486	ENST00000448817.1	-52159	ENSG00000146674	insulin like growth factor binding protein 3
chr7	INTS9	0.826	ARL4A	0.000923829	13031874	13032372	Intron (ENST00000639998.1/ENST00000639998.1, intron 3 of 7)	7	12687635	12688914	1280	1	10124	ENST00000404894.1	344239	ENSG00000122644	ADP ribosylation factor like GTPase 4A
chr7	INTS9	0.825	SCIN	0.00095992	12638109	12638607	Intron (ENST00000341757.9/85477, intron 10 of 14)	7	12622838	12626541	3704	1	85477	ENST00000476649.1	15271	ENSG00000006747	scinderin
chr7	INTS9	0.824	CPA2	0.000971745	130272272	130272770	Intron (ENST00000222481.9/1358, intron 4 of 10)	7	130266881	130276738	9858	1	1358	ENST00000416698.1	5391	ENSG00000158516	carboxypeptidase A2
chr7	INTS9	0.824	PPP1R9A	0.000988048	94811621	94812119	Distal Intergenic	7	94907202	94910332	3131	1	55607	ENST00000413325.1	-95083	ENSG00000158528	protein phosphatase 1 regulatory subunit 9A
chr7	INTS9	0.824	DOCK4	0.000989583	112147795	112148293	Intron (ENST00000428084.6/9732, intron 1 of 52)	7	111862883	112206394	343512	2	9732	ENST00000476846.5	58101	ENSG00000128512	dedicator of cytokinesis 4
chr7	INTS9	-0.824	COBL	0.000974523	51615059	51615557	Intron (ENST00000648455.1/ENST00000648455.1, intron 2 of 6)	7	51064399	51316818	252420	2	23242	ENST00000395540.6	-298241	ENSG00000106078	cordon-bleu WH2 repeat protein
chr7	INTS9	-0.826	INHBA-AS1	0.000924898	41705054	41705552	Promoter (<=1kb)	7	41705586	41713184	7599	1	285954	ENST00000670641.1	-34	ENSG00000224116	INHBA antisense RNA 1
chr7	INTS9	-0.827	ADCYAP1R1	0.000893699	31071269	31071767	Intron (ENST00000304166.9/117, intron 3 of 15)	7	31063239	31106844	43606	1	117	ENST00000409489.5	8030	ENSG00000078549	ADCYAP receptor type I
chr7	INTS9	-0.827	LOC100506497	0.000896753	28980812	28981310	Promoter (<=1kb)	7	28980022	29013091	33070	1	100506497	ENST00000670619.1	790	ENSG00000272568	uncharacterized LOC100506497
chr7	INTS9	-0.832	AQP1	0.000797045	30843044	30843542	Intron (ENST00000458257.5/100526825, intron 11 of 19)	7	30852273	30923812	71540	1	358	ENST00000509504.2	-8731	ENSG00000240583	aquaporin 1 (Colton blood group)
chr7	INTS9	-0.835	C7orf61	0.000714997	100450351	100450849	Distal Intergenic	7	100456924	100463873	6950	2	402573	ENST00000418952.1	13024	ENSG00000185955	chromosome 7 open reading frame 61
chr7	INTS9	-0.839	PLXNA4	0.000641428	132162707	132163205	Intron (ENST00000321063.8/91584, intron 24 of 31)	7	132140604	132145507	4904	2	91584	ENST00000496550.1	-17200	ENSG00000221866	plexin A4
chr7	INTS9	-0.843	LINC-PINT	0.000577943	131011282	131011780	Intron (ENST00000642963.1/378805, intron 2 of 6)	7	130944168	130984109	39942	2	378805	ENST00000443623.5	-27173	ENSG00000231721	long intergenic non-protein coding RNA, p53 induced transcript
chr7	INTS9	-0.843	OSBPL3	0.000581357	24963147	24963645	Intron (ENST00000313367.7/26031, intron 1 of 22)	7	24796540	24980178	183639	2	26031	ENST00000313367.7	16533	ENSG00000070882	oxysterol binding protein like 3
chr7	INTS9	-0.847	PLXNA4	0.000510511	132160420	132160918	Intron (ENST00000321063.8/91584, intron 24 of 31)	7	132140604	132145507	4904	2	91584	ENST00000496550.1	-14913	ENSG00000221866	plexin A4
chr7	INTS9	-0.848	PLXNA4	0.000499047	132066857	132067355	Distal Intergenic	7	132140604	132145507	4904	2	91584	ENST00000496550.1	78152	ENSG00000221866	plexin A4
chr7	INTS9	-0.852	COBL	0.000437832	51732057	51732555	Distal Intergenic	7	51064399	51316818	252420	2	23242	ENST00000395540.6	-415239	ENSG00000106078	cordon-bleu WH2 repeat protein
chr7	INTS9	-0.855	TNS3	0.000387353	47302505	47303003	Exon (ENST00000311160.14/64759, exon 22 of 31)	7	47275154	47280318	5165	2	64759	ENST00000428457.1	-22187	ENSG00000136205	tensin 3
chr7	INTS9	-0.864	MINDY4	0.000290055	30800652	30801150	Intron (ENST00000458257.5/100526825, intron 7 of 19)	7	30779536	30786644	7109	1	84182	ENST00000494187.1	21116	ENSG00000106125	MINDY lysine 48 deubiquitinase 4
chr7	INTS9	-0.874	MAGI2	0.000202183	79337630	79338128	Intron (ENST00000354212.9/9863, intron 1 of 21)	7	79007191	79351885	344695	2	9863	ENST00000636424.1	13757	ENSG00000187391	membrane associated guanylate kinase, WW and PDZ domain containing 2
chr7	INTS9	-0.887	DNAAF5	0.000118406	749203	749701	Intron (ENST00000297440.11/54919, intron 4 of 12)	7	763907	772975	9069	1	54919	ENST00000491496.1	-14206	ENSG00000164818	dynein axonemal assembly factor 5
chr7	INTS9	-0.894	INHBA	8.66173e-05	41700663	41701161	Promoter (<=1kb)	7	41689534	41700609	11076	2	3624	ENST00000442711.1	-54	ENSG00000122641	inhibin subunit beta A
chr7	INTS9	-0.902	PRSS59P	5.92674e-05	142372688	142373186	Exon (ENST00000489095.1/ENST00000489095.1, exon 1 of 1)	7	142268284	142272235	3952	2	207147	ENST00000616556.1	-100453	ENSG00000186163	serine protease 59, pseudogene
chr7	INTS9	-0.907	NOBOX	4.77337e-05	144391715	144392213	Distal Intergenic	7	144397240	144403693	6454	2	135935	ENST00000645489.1	11480	ENSG00000106410	NOBOX oogenesis homeobox
chr7	INTS9	-0.917	INHBA	2.66966e-05	41701329	41701827	Promoter (<=1kb)	7	41689534	41700609	11076	2	3624	ENST00000442711.1	-720	ENSG00000122641	inhibin subunit beta A
chr8	INTS9	0.956	NCALD	1.15544e-06	102034528	102035026	Intron (ENST00000311028.4/83988, intron 1 of 6)	8	101719408	102020406	300999	2	83988	ENST00000518661.5	-14122	ENSG00000104490	neurocalcin delta
chr8	INTS9	0.912	RAD54B	3.49804e-05	94474885	94475383	Promoter (<=1kb)	8	94371960	94475115	103156	2	25788	ENST00000336148.10	0	ENSG00000197275	RAD54 homolog B
chr8	INTS9	0.906	BIN3	5.03665e-05	22666729	22667227	Promoter (1-2kb)	8	22621270	22669079	47810	2	55909	ENST00000519335.5	1852	ENSG00000147439	bridging integrator 3
chr8	INTS9	0.905	PLAT	5.29765e-05	42205811	42206309	Promoter (1-2kb)	8	42174718	42207565	32848	2	5327	ENST00000220809.9	1256	ENSG00000104368	plasminogen activator, tissue type
chr8	INTS9	0.895	ZNF704	8.25951e-05	80727406	80727904	Intron (ENST00000327835.7/619279, intron 2 of 8)	8	80664842	80673339	8498	2	619279	ENST00000522040.5	-54067	ENSG00000164684	zinc finger protein 704
chr8	INTS9	0.887	DCAF4L2	0.00011851	88039445	88039943	3' UTR	8	87870747	87874015	3269	2	138009	ENST00000319675.5	-165430	ENSG00000176566	DDB1 and CUL4 associated factor 4 like 2
chr8	INTS9	0.882	BAALC-AS1	0.000147454	103184604	103185102	Intron (ENST00000438105.2/79870, intron 1 of 1)	8	103161989	103172160	10172	2	100499183	ENST00000660425.1	-12444	NA	BAALC antisense RNA 1
chr8	INTS9	0.871	PLAT	0.000224743	42209728	42210226	Promoter (2-3kb)	8	42175297	42207709	32413	2	5327	ENST00000679300.1	-2019	ENSG00000104368	plasminogen activator, tissue type
chr8	INTS9	0.865	LINCR-0001	0.00028329	10417064	10417562	Intron (ENST00000317173.9/4482, intron 5 of 5)	8	10474565	10481974	7410	1	101929191	ENST00000524047.5	-57003	ENSG00000253641	uncharacterized LINCR-0001
chr8	INTS9	0.863	KIF13B	0.000297932	29079112	29079610	Intron (ENST00000524189.6/23303, intron 37 of 39)	8	29070494	29108192	37699	2	23303	ENST00000523130.1	28582	ENSG00000197892	kinesin family member 13B
chr8	INTS9	0.858	PLAT	0.000361785	42207394	42207892	Promoter (<=1kb)	8	42174718	42207565	32848	2	5327	ENST00000220809.9	0	ENSG00000104368	plasminogen activator, tissue type
chr8	INTS9	0.85	KIF13B	0.000463361	29169652	29170150	Intron (ENST00000524189.6/23303, intron 10 of 39)	8	29070494	29108192	37699	2	23303	ENST00000523130.1	-61460	ENSG00000197892	kinesin family member 13B
chr8	INTS9	0.849	SNTG1	0.000479043	50056442	50056940	Intron (ENST00000518864.5/54212, intron 2 of 19)	8	50164131	50796632	632502	1	54212	ENST00000643740.1	-107191	ENSG00000147481	syntrophin gamma 1
chr8	INTS9	0.846	LEPROTL1	0.000528238	30105656	30106154	3' UTR	8	30101940	30105087	3148	1	23484	ENST00000519466.1	3716	ENSG00000104660	leptin receptor overlapping transcript like 1
chr8	INTS9	0.843	EXTL3-AS1	0.00057304	28677893	28678391	Exon (ENST00000522725.5/2137, exon 3 of 5)	8	28698212	28700530	2319	2	101929402	ENST00000523789.2	22139	ENSG00000246339	EXTL3 antisense RNA 1
chr8	INTS9	0.837	PLEKHF2	0.000682193	95104993	95105491	Intron (ENST00000523184.5/137682, intron 4 of 5)	8	95133785	95156685	22901	1	79666	ENST00000315367.4	-28294	ENSG00000175895	pleckstrin homology and FYVE domain containing 2
chr8	INTS9	0.83	ZNF704	0.000823483	80864721	80865219	Intron (ENST00000327835.7/619279, intron 1 of 8)	8	80670593	80873665	203073	2	619279	ENST00000519936.1	8446	ENSG00000164684	zinc finger protein 704
chr8	INTS9	0.829	CSMD1	0.00086911	4715915	4716413	Intron (ENST00000635120.2/64478, intron 1 of 69)	8	2938099	4994701	2056603	2	64478	ENST00000400186.7	278288	ENSG00000183117	CUB and Sushi multiple domains 1
chr8	INTS9	0.824	EIF4EBP1	0.000984795	38073194	38073692	Distal Intergenic	8	38047339	38060365	13027	1	1978	ENST00000520657.1	25855	ENSG00000187840	eukaryotic translation initiation factor 4E binding protein 1
chr8	INTS9	-0.826	ARHGAP39	0.000924639	144622773	144623271	Distal Intergenic	8	144529179	144605816	76638	2	80728	ENST00000276826.5	-16957	ENSG00000147799	Rho GTPase activating protein 39
chr8	INTS9	-0.827	ZNF395	0.000904103	28363318	28363816	Intron (ENST00000344423.10/55893, intron 1 of 9)	8	28351418	28353254	1837	2	55893	ENST00000517372.1	-10064	ENSG00000186918	zinc finger protein 395
chr8	INTS9	-0.827	SLC30A8	0.000911433	117224513	117225011	Distal Intergenic	8	117135328	117174091	38764	1	169026	ENST00000456015.6	89185	ENSG00000164756	solute carrier family 30 member 8
chr8	INTS9	-0.828	SLC30A8	0.000877685	117231945	117232443	Distal Intergenic	8	117135328	117174091	38764	1	169026	ENST00000456015.6	96617	ENSG00000164756	solute carrier family 30 member 8
chr8	INTS9	-0.828	PVT1	0.00088934	128028080	128028578	Promoter (<=1kb)	8	128027509	128101099	73591	1	5820	ENST00000652492.1	571	ENSG00000249859	Pvt1 oncogene
chr8	INTS9	-0.829	DLGAP2	0.000863296	1218942	1219440	Intron (ENST00000637795.2/9228, intron 2 of 14)	8	1250373	1262580	12208	1	9228	ENST00000522989.5	-30933	ENSG00000198010	DLG associated protein 2
chr8	INTS9	-0.83	ZNF395	0.000837038	28348174	28348672	Promoter (2-3kb)	8	28348278	28351566	3289	2	55893	ENST00000520535.1	2894	ENSG00000186918	zinc finger protein 395
chr8	INTS9	-0.83	PEBP4	0.000837671	22946780	22947278	Intron (ENST00000522278.1/157310, intron 1 of 1)	8	22815073	22941336	126264	2	157310	ENST00000521284.1	-5444	ENSG00000134020	phosphatidylethanolamine binding protein 4
chr8	INTS9	-0.831	MIR548H4	0.00081221	27083606	27084104	Distal Intergenic	8	27048853	27048963	111	2	100313884	ENST00000408689.1	-34643	ENSG00000221616	microRNA 548h-4
chr8	INTS9	-0.833	CLU	0.000769639	27611207	27611705	Promoter (<=1kb)	8	27597808	27611431	13624	2	1191	ENST00000405140.7	0	ENSG00000120885	clusterin
chr8	INTS9	-0.833	RUNX1T1	0.000775316	92071420	92071918	Promoter (<=1kb)	8	92011088	92071387	60300	2	862	ENST00000517792.5	-33	ENSG00000079102	RUNX1 partner transcriptional co-repressor 1
chr8	INTS9	-0.833	TG	0.000777273	132892255	132892753	Intron (ENST00000220616.9/7038, intron 10 of 47)	8	132897689	133134897	237209	1	7038	ENST00000523756.5	-4936	ENSG00000042832	thyroglobulin
chr8	INTS9	-0.835	SDC2	0.000720269	96495093	96495591	Promoter (1-2kb)	8	96494008	96609643	115636	1	6383	ENST00000522911.5	1085	ENSG00000169439	syndecan 2
chr8	INTS9	-0.835	CA8	0.000730913	60280581	60281079	Promoter (<=1kb)	8	60264822	60281324	16503	2	767	ENST00000529918.1	245	ENSG00000178538	carbonic anhydrase 8
chr8	INTS9	-0.837	LYNX1	0.00067765	142777119	142777617	Promoter (<=1kb)	8	142771197	142777328	6132	2	66004	ENST00000614491.1	0	ENSG00000180155	Ly6/neurotoxin 1
chr8	INTS9	-0.838	SLC30A8	0.000670367	117044634	117045132	Intron (ENST00000521243.5/169026, intron 2 of 9)	8	117134808	117152975	18168	1	169026	ENST00000518521.5	-89676	ENSG00000164756	solute carrier family 30 member 8
chr8	INTS9	-0.839	ADHFE1	0.000638621	66432191	66432689	Promoter (<=1kb)	8	66432492	66468809	36318	1	137872	ENST00000415254.5	0	ENSG00000147576	alcohol dehydrogenase iron containing 1
chr8	INTS9	-0.84	ZFAT	0.00062928	134712834	134713332	Promoter (<=1kb)	8	134477788	134713031	235244	2	57623	ENST00000377838.8	0	ENSG00000066827	zinc finger and AT-hook domain containing
chr8	INTS9	-0.84	CPQ	0.000631246	97045641	97046139	Intron (ENST00000220763.10/10404, intron 6 of 7)	8	97055527	97092710	37184	1	10404	ENST00000532528.5	-9388	ENSG00000104324	carboxypeptidase Q
chr8	INTS9	-0.845	PEBP4	0.00053177	22927796	22928294	Promoter (<=1kb)	8	22713251	22927914	214664	2	157310	ENST00000256404.8	0	ENSG00000134020	phosphatidylethanolamine binding protein 4
chr8	INTS9	-0.845	COL14A1	0.000542701	120211795	120212293	Intron (ENST00000498051.6/7373, intron 15 of 22)	8	120196916	120266992	70077	1	7373	ENST00000434620.5	14879	ENSG00000187955	collagen type XIV alpha 1 chain
chr8	INTS9	-0.845	TG	0.000543813	132891739	132892237	Intron (ENST00000220616.9/7038, intron 10 of 47)	8	132897689	133134897	237209	1	7038	ENST00000523756.5	-5452	ENSG00000042832	thyroglobulin
chr8	INTS9	-0.847	SLC7A2	0.000507006	17537553	17538051	Promoter (<=1kb)	8	17538777	17570561	31785	1	6542	ENST00000004531.14	-726	ENSG00000003989	solute carrier family 7 member 2
chr8	INTS9	-0.849	UNC5D	0.000473091	36171572	36172070	Intron (ENST00000662333.1/ENST00000662333.1, intron 2 of 3)	8	35724151	35791310	67160	1	137970	ENST00000449677.1	447421	ENSG00000156687	unc-5 netrin receptor D
chr8	INTS9	-0.849	RRS1-AS1	0.000480621	66368396	66368894	Intron (ENST00000659008.1/ENST00000659008.1, intron 1 of 1)	8	66419589	66428977	9389	2	100505676	ENST00000499642.1	60083	ENSG00000246145	RRS1 antisense RNA 1 (head to head)
chr8	INTS9	-0.85	DNAJC5B	0.000460522	66064876	66065374	Intron (ENST00000276570.10/85479, intron 3 of 5)	8	66043477	66076829	33353	1	85479	ENST00000522619.1	21399	ENSG00000147570	DnaJ heat shock protein family (Hsp40) member C5 beta
chr8	INTS9	-0.851	ADRA1A	0.000450083	26755048	26755546	Intron (ENST00000380586.5/148, intron 2 of 2)	8	26770210	26854574	84365	2	148	ENST00000518621.1	99028	ENSG00000120907	adrenoceptor alpha 1A
chr8	INTS9	-0.851	ANKRD46	0.000453849	100540758	100541256	Intron (ENST00000520552.5/157567, intron 1 of 5)	8	100522514	100533325	10812	2	157567	ENST00000519316.5	-7433	ENSG00000186106	ankyrin repeat domain 46
chr8	INTS9	-0.853	RUNX1T1	0.000422023	92232441	92232939	Distal Intergenic	8	92014798	92103286	88489	2	862	ENST00000518832.1	-129155	ENSG00000079102	RUNX1 partner transcriptional co-repressor 1
chr8	INTS9	-0.854	FAM167A	0.000413121	11449100	11449598	Intron (ENST00000284486.9/83648, intron 1 of 2)	8	11424018	11445369	21352	2	83648	ENST00000528897.1	-3731	ENSG00000154319	family with sequence similarity 167 member A
chr8	INTS9	-0.857	MYOM2	0.000373943	2086610	2087108	Promoter (1-2kb)	8	2085000	2094025	9026	1	9172	ENST00000518803.1	1610	ENSG00000036448	myomesin 2
chr8	INTS9	-0.858	LOC729732	0.000358867	12663911	12664409	Promoter (1-2kb)	8	12594970	12665514	70545	2	729732	ENST00000637678.1	1105	ENSG00000283674	uncharacterized LOC729732
chr8	INTS9	-0.86	FAM167A	0.000328316	11461379	11461877	Intron (ENST00000284486.9/83648, intron 1 of 2)	8	11444577	11466735	22159	2	83648	ENST00000528111.1	4858	ENSG00000154319	family with sequence similarity 167 member A
chr8	INTS9	-0.862	ADCY8	0.000311778	131039428	131039926	Promoter (<=1kb)	8	130780390	131040333	259944	2	114	ENST00000377928.7	407	ENSG00000155897	adenylate cyclase 8
chr8	INTS9	-0.863	FAM135B	0.000296147	138479801	138480299	Promoter (2-3kb)	8	138265819	138477440	211622	2	51059	ENST00000517849.1	-2361	ENSG00000147724	family with sequence similarity 135 member B
chr8	INTS9	-0.864	LOC729732	0.000294487	12546092	12546590	Intron (ENST00000641618.1/729732, intron 2 of 5)	8	12594985	12605726	10742	2	729732	ENST00000636622.1	59136	ENSG00000283674	uncharacterized LOC729732
chr8	INTS9	-0.87	LOC729732	0.00023558	12663405	12663903	Promoter (1-2kb)	8	12594970	12665514	70545	2	729732	ENST00000637678.1	1611	ENSG00000283674	uncharacterized LOC729732
chr8	INTS9	-0.873	LOC729732	0.000207656	12658709	12659207	Promoter (<=1kb)	8	12626392	12659651	33260	2	729732	ENST00000636990.1	444	ENSG00000283674	uncharacterized LOC729732
chr8	INTS9	-0.876	PLEC	0.000186777	143975934	143976432	Promoter (<=1kb)	8	143915153	143976734	61582	2	5339	ENST00000436759.6	302	ENSG00000178209	plectin
chr8	INTS9	-0.876	FAM167A	0.00018872	11464588	11465086	Promoter (1-2kb)	8	11444577	11466735	22159	2	83648	ENST00000528111.1	1649	ENSG00000154319	family with sequence similarity 167 member A
chr8	INTS9	-0.878	SYBU	0.000171979	109575732	109576230	Exon (ENST00000276646.14/55638, exon 7 of 7)	8	109574186	109580537	6352	2	55638	ENST00000529175.5	4307	ENSG00000147642	syntabulin
chr8	INTS9	-0.879	FAM167A	0.000164956	11465411	11465909	Promoter (<=1kb)	8	11444577	11466735	22159	2	83648	ENST00000528111.1	826	ENSG00000154319	family with sequence similarity 167 member A
chr8	INTS9	-0.88	LINC02912	0.000158127	127951441	127951939	Promoter (2-3kb)	8	127946559	127948723	2165	2	641384	ENST00000624314.1	-2718	ENSG00000280055	long intergenic non-protein coding RNA 2912
chr8	INTS9	-0.88	C8orf37-AS1	0.000159238	95430958	95431456	Promoter (1-2kb)	8	95432637	95810136	377500	1	100616530	ENST00000517437.1	-1181	ENSG00000253773	C8orf37 antisense RNA 1
chr8	INTS9	-0.892	ST3GAL1	9.66804e-05	133571066	133571564	Promoter (<=1kb)	8	133566982	133571746	4765	2	6482	ENST00000522285.1	182	ENSG00000008513	ST3 beta-galactoside alpha-2,3-sialyltransferase 1
chr8	INTS9	-0.895	FAM135B	8.3139e-05	138497583	138498081	Promoter (<=1kb)	8	138130023	138497261	367239	2	51059	ENST00000395297.6	-322	ENSG00000147724	family with sequence similarity 135 member B
chr8	INTS9	-0.898	ST3GAL1	7.41159e-05	133569566	133570064	Promoter (<=1kb)	8	133476029	133570379	94351	2	6482	ENST00000519435.5	315	ENSG00000008513	ST3 beta-galactoside alpha-2,3-sialyltransferase 1
chr8	INTS9	-0.9	RIDA	6.59344e-05	98113055	98113553	Intron (ENST00000254878.8/10247, intron 1 of 5)	8	98102439	98117110	14672	2	10247	ENST00000520507.5	3557	ENSG00000132541	reactive intermediate imine deaminase A homolog
chr8	INTS9	-0.904	LOC729732	5.34909e-05	12662855	12663353	Promoter (2-3kb)	8	12594970	12665514	70545	2	729732	ENST00000637678.1	2161	ENSG00000283674	uncharacterized LOC729732
chr8	INTS9	-0.905	PLEC	5.08776e-05	143976539	143977037	Promoter (<=1kb)	8	143915153	143976734	61582	2	5339	ENST00000436759.6	0	ENSG00000178209	plectin
chr9	INTS9	0.95	DMRT2	2.3055e-06	1057855	1058353	Distal Intergenic	9	1054624	1057551	2928	1	10655	ENST00000634824.1	3231	ENSG00000173253	doublesex and mab-3 related transcription factor 2
chr9	INTS9	0.895	MAPKAP1	8.51198e-05	125473315	125473813	Promoter (1-2kb)	9	125438469	125471905	33437	2	79109	ENST00000483937.5	-1410	ENSG00000119487	MAPK associated protein 1
chr9	INTS9	0.885	MIR3154	0.000130923	128245745	128246243	Promoter (<=1kb)	9	128244947	128245030	84	2	100422893	ENST00000577829.3	-715	ENSG00000264823	microRNA 3154
chr9	INTS9	0.88	MIR23B	0.000157141	95081234	95081732	Intron (ENST00000375315.7/84909, intron 15 of 16)	9	95085208	95085304	97	1	407011	ENST00000384832.1	-3476	ENSG00000207563	microRNA 23b
chr9	INTS9	0.879	HSDL2-AS1	0.000162947	112546039	112546537	Intron (ENST00000337530.11/158405, intron 1 of 3)	9	112484442	112487204	2763	2	100133204	ENST00000457681.1	-58835	NA	HSDL2 antisense RNA 1
chr9	INTS9	0.865	COL27A1	0.000276894	114169010	114169508	Promoter (<=1kb)	9	114168608	114311548	142941	1	85301	ENST00000494090.6	402	ENSG00000196739	collagen type XXVII alpha 1 chain
chr9	INTS9	0.861	NEK6	0.000321195	124141119	124141617	Distal Intergenic	9	124257606	124352438	94833	1	10783	ENST00000540326.5	-115989	ENSG00000119408	NIMA related kinase 6
chr9	INTS9	0.855	SVEP1	0.000393695	110545647	110546145	Exon (ENST00000374469.6/79987, exon 3 of 48)	9	110442479	110550054	107576	2	79987	ENST00000467821.1	3909	ENSG00000165124	sushi, von Willebrand factor type A, EGF and pentraxin domain containing 1
chr9	INTS9	0.854	PBX3	0.000404141	125908054	125908552	Intron (ENST00000342287.9/5090, intron 2 of 7)	9	125865271	125935531	70261	1	5090	ENST00000428092.1	42783	ENSG00000167081	PBX homeobox 3
chr9	INTS9	0.854	TTC39B	0.000404757	15181966	15182464	Exon (ENST00000512701.6/158219, exon 17 of 20)	9	15171564	15188065	16502	2	158219	ENST00000380853.1	5601	ENSG00000155158	tetratricopeptide repeat domain 39B
chr9	INTS9	0.837	VAV2	0.000684275	133950501	133950999	Intron (ENST00000406606.7/7410, intron 1 of 26)	9	133925851	133939301	13451	2	7410	ENST00000472905.1	-11200	ENSG00000160293	vav guanine nucleotide exchange factor 2
chr9	INTS9	0.836	SARDH	0.000700962	133714801	133715299	Intron (ENST00000439388.6/1757, intron 8 of 20)	9	133663564	133703701	40138	2	1757	ENST00000371868.5	-11100	ENSG00000123453	sarcosine dehydrogenase
chr9	INTS9	0.834	MIR23B	0.000749706	95077993	95078491	Intron (ENST00000375315.7/84909, intron 14 of 16)	9	95085208	95085304	97	1	407011	ENST00000384832.1	-6717	ENSG00000207563	microRNA 23b
chr9	INTS9	0.834	NFIB	0.000752442	14372769	14373267	Intron (ENST00000380934.8/4781, intron 1 of 8)	9	14361294	14398711	37418	2	4781	ENST00000638165.1	25444	ENSG00000147862	nuclear factor I B
chr9	INTS9	0.828	LAMC3	0.000871901	131053763	131054261	Intron (ENST00000361069.9/10319, intron 11 of 27)	9	131077799	131092058	14260	1	10319	ENST00000678544.1	-23538	ENSG00000050555	laminin subunit gamma 3
chr9	INTS9	-0.825	NTRK2	0.000950884	84669310	84669808	Promoter (<=1kb)	9	84669729	85027054	357326	1	4915	ENST00000277120.8	0	ENSG00000148053	neurotrophic receptor tyrosine kinase 2
chr9	INTS9	-0.825	MEGF9	0.000959183	120710265	120710763	Intron (ENST00000373930.4/1955, intron 1 of 5)	9	120600811	120714470	113660	2	1955	ENST00000373930.4	3707	ENSG00000106780	multiple EGF like domains 9
chr9	INTS9	-0.825	KLF9	0.00095941	70419490	70419988	Distal Intergenic	9	70384597	70414624	30028	2	687	ENST00000377126.3	-4866	ENSG00000119138	Kruppel like factor 9
chr9	INTS9	-0.826	PAPPA	0.000929499	116349992	116350490	Intron (ENST00000328252.4/5069, intron 15 of 21)	9	116332432	116335074	2643	1	5069	ENST00000460463.1	17560	ENSG00000182752	pappalysin 1
chr9	INTS9	-0.826	TNC	0.000939098	115099834	115100332	Intron (ENST00000648852.1/ENST00000648852.1, intron 5 of 5)	9	115020560	115091147	70588	2	3371	ENST00000341037.8	-8687	ENSG00000041982	tenascin C
chr9	INTS9	-0.826	ASTN2-AS1	0.000941605	116572005	116572503	Intron (ENST00000423715.1/ENST00000423715.1, intron 1 of 2)	9	116504283	116562293	58011	1	100128505	ENST00000418250.1	67722	ENSG00000229105	ASTN2 antisense RNA 1
chr9	INTS9	-0.83	LOC100506422	0.000840986	26357890	26358388	Distal Intergenic	9	26066675	26118408	51734	1	100506422	ENST00000612217.2	291215	ENSG00000276759	putative deoxyuridine 5'-triphosphate nucleotidohydrolase-like protein FLJ16323
chr9	INTS9	-0.831	KLF9	0.000811889	70421383	70421881	Distal Intergenic	9	70384597	70414624	30028	2	687	ENST00000377126.3	-6759	ENSG00000119138	Kruppel like factor 9
chr9	INTS9	-0.831	ANGPTL2	0.000821851	127141235	127141733	Intron (ENST00000424082.6/9649, intron 8 of 17)	9	127087348	127122635	35288	2	23452	ENST00000373425.8	-18600	ENSG00000136859	angiopoietin like 2
chr9	INTS9	-0.831	KDM4C	0.000822118	6758958	6759456	Promoter (<=1kb)	9	6758143	7077263	319121	1	23081	ENST00000543771.5	815	ENSG00000107077	lysine demethylase 4C
chr9	INTS9	-0.832	KDM4C	0.000791507	6757753	6758251	Promoter (<=1kb)	9	6757973	7175648	417676	1	23081	ENST00000381309.8	0	ENSG00000107077	lysine demethylase 4C
chr9	INTS9	-0.832	FOCAD	0.00079296	20941017	20941515	Intron (ENST00000380249.5/54914, intron 30 of 45)	9	20952420	20981461	29042	1	54914	ENST00000603631.1	-10905	ENSG00000188352	focadhesin
chr9	INTS9	-0.832	NTRK2	0.000793401	84697446	84697944	Intron (ENST00000359847.4/4915, intron 3 of 13)	9	84669778	84877898	208121	1	4915	ENST00000304053.10	27668	ENSG00000148053	neurotrophic receptor tyrosine kinase 2
chr9	INTS9	-0.833	SARDH	0.000758673	133684372	133684870	Intron (ENST00000439388.6/1757, intron 17 of 20)	9	133663972	133667123	3152	2	1757	ENST00000469828.1	-17249	ENSG00000123453	sarcosine dehydrogenase
chr9	INTS9	-0.833	SMARCA2	0.000776151	2054028	2054526	Promoter (1-2kb)	9	2055573	2060928	5356	1	6595	ENST00000635030.1	-1047	ENSG00000080503	SWI/SNF related, matrix associated, actin dependent regulator of chromatin, subfamily a, member 2
chr9	INTS9	-0.836	PTGES2	0.000701367	128127958	128128456	Promoter (<=1kb)	9	128120694	128128188	7495	2	80142	ENST00000617202.4	0	ENSG00000148334	prostaglandin E synthase 2
chr9	INTS9	-0.836	NTRK2	0.000714521	84671499	84671997	Promoter (1-2kb)	9	84669778	84877898	208121	1	4915	ENST00000304053.10	1721	ENSG00000148053	neurotrophic receptor tyrosine kinase 2
chr9	INTS9	-0.837	MEGF9	0.000674775	120690355	120690853	Intron (ENST00000373930.4/1955, intron 1 of 5)	9	120600811	120714470	113660	2	1955	ENST00000373930.4	23617	ENSG00000106780	multiple EGF like domains 9
chr9	INTS9	-0.837	TJP2	0.000676229	69173965	69174463	Promoter (<=1kb)	9	69174277	69255201	80925	1	9414	ENST00000348208.9	0	ENSG00000119139	tight junction protein 2
chr9	INTS9	-0.837	LOC101927575	0.000682206	84181419	84181917	Distal Intergenic	9	84063443	84094577	31135	1	101927575	ENST00000423515.2	117976	ENSG00000227463	uncharacterized LOC101927575
chr9	INTS9	-0.837	NXNL2	0.000690201	88578408	88578906	Intron (ENST00000478686.1/158046, intron 1 of 1)	9	88535186	88584274	49089	1	158046	ENST00000478686.1	43222	ENSG00000130045	nucleoredoxin like 2
chr9	INTS9	-0.838	CACNA1B	0.000666527	138045004	138045502	Intron (ENST00000371372.6/774, intron 21 of 46)	9	138075869	138105778	29910	1	774	ENST00000413253.1	-30367	ENSG00000148408	calcium voltage-gated channel subunit alpha1 B
chr9	INTS9	-0.839	CYSRT1	0.00065247	137223245	137223743	Promoter (<=1kb)	9	137224635	137226310	1676	1	375791	ENST00000409414.2	-892	ENSG00000197191	cysteine rich tail 1
chr9	INTS9	-0.84	QRFP	0.000621667	130870329	130870827	Intron (ENST00000372348.7/25, intron 4 of 10)	9	130892707	130896812	4106	2	347148	ENST00000623824.2	25985	ENSG00000188710	pyroglutamylated RFamide peptide
chr9	INTS9	-0.842	NTRK2	0.000584993	84990513	84991011	Intron (ENST00000376213.6/4915, intron 16 of 17)	9	84669778	84877898	208121	1	4915	ENST00000304053.10	320735	ENSG00000148053	neurotrophic receptor tyrosine kinase 2
chr9	INTS9	-0.843	TMC1	0.000566564	72586287	72586785	Intron (ENST00000643676.1/117531, intron 1 of 2)	9	72577939	72830511	252573	1	117531	ENST00000645773.1	8348	ENSG00000165091	transmembrane channel like 1
chr9	INTS9	-0.844	ABCA1	0.000552236	104926450	104926948	Promoter (1-2kb)	9	104855566	104928139	72574	2	19	ENST00000423487.6	1191	ENSG00000165029	ATP binding cassette subfamily A member 1
chr9	INTS9	-0.845	NXNL2	0.000534527	88537686	88538184	Promoter (2-3kb)	9	88535186	88584274	49089	1	158046	ENST00000478686.1	2500	ENSG00000130045	nucleoredoxin like 2
chr9	INTS9	-0.846	MTAP	0.000520885	21813822	21814320	5' UTR	9	21803278	21837927	34650	1	4507	ENST00000427788.2	10544	ENSG00000099810	methylthioadenosine phosphorylase
chr9	INTS9	-0.846	CRB2	0.00052955	123382550	123383048	Exon (ENST00000473039.5/57706, exon 18 of 18)	9	123368779	123380324	11546	1	286204	ENST00000460253.1	13771	ENSG00000148204	crumbs cell polarity complex component 2
chr9	INTS9	-0.848	NOTCH1	0.000498546	136542464	136542962	Exon (ENST00000439501.1/ENST00000439501.1, exon 1 of 2)	9	136494433	136546048	51616	2	4851	ENST00000651671.1	3086	ENSG00000148400	notch receptor 1
chr9	INTS9	-0.851	TLE1	0.000446377	81499117	81499615	Distal Intergenic	9	81599865	81613521	13657	2	7088	ENST00000376484.2	113906	ENSG00000196781	TLE family member 1, transcriptional corepressor
chr9	INTS9	-0.851	JAK2	0.00045047	4985830	4986328	Promoter (<=1kb)	9	4985272	5129948	144677	1	3717	ENST00000381652.4	558	ENSG00000096968	Janus kinase 2
chr9	INTS9	-0.851	ABCA1	0.000452061	104927990	104928488	Promoter (<=1kb)	9	104781006	104928155	147150	2	19	ENST00000374736.8	0	ENSG00000165029	ATP binding cassette subfamily A member 1
chr9	INTS9	-0.853	LINC00092	0.000418325	96012743	96013241	3' UTR	9	96019724	96021811	2088	2	100188953	ENST00000412122.3	8570	ENSG00000225194	long intergenic non-protein coding RNA 92
chr9	INTS9	-0.853	LOC100506422	0.000418756	26326397	26326895	Distal Intergenic	9	26066675	26118408	51734	1	100506422	ENST00000612217.2	259722	ENSG00000276759	putative deoxyuridine 5'-triphosphate nucleotidohydrolase-like protein FLJ16323
chr9	INTS9	-0.855	TJP2	0.00039224	69254147	69254645	3' UTR	9	69247639	69255180	7542	1	9414	ENST00000650353.1	6508	ENSG00000119139	tight junction protein 2
chr9	INTS9	-0.856	GGTA1	0.000383334	121499605	121500103	Promoter (<=1kb)	9	121444991	121499757	54767	2	2681	ENST00000481534.5	0	ENSG00000204136	glycoprotein alpha-galactosyltransferase 1 (inactive)
chr9	INTS9	-0.856	PRUNE2	0.000386113	76609933	76610431	Intron (ENST00000648797.1/2650, intron 9 of 12)	9	76614008	76615162	1155	2	158471	ENST00000464414.1	4731	ENSG00000106772	prune homolog 2 with BCH domain
chr9	INTS9	-0.857	NTRK2	0.000364743	84676920	84677418	Intron (ENST00000359847.4/4915, intron 3 of 13)	9	84669778	84877898	208121	1	4915	ENST00000304053.10	7142	ENSG00000148053	neurotrophic receptor tyrosine kinase 2
chr9	INTS9	-0.857	LOC101927575	0.000366128	84182073	84182571	Distal Intergenic	9	84063443	84094577	31135	1	101927575	ENST00000423515.2	118630	ENSG00000227463	uncharacterized LOC101927575
chr9	INTS9	-0.857	DENND1A	0.000367818	123586089	123586587	Promoter (2-3kb)	9	123411293	123583217	171925	2	57706	ENST00000497135.5	-2872	ENSG00000119522	DENN domain containing 1A
chr9	INTS9	-0.857	NTRK2	0.00036963	84974766	84975264	Intron (ENST00000376213.6/4915, intron 16 of 17)	9	84669778	84877898	208121	1	4915	ENST00000304053.10	304988	ENSG00000148053	neurotrophic receptor tyrosine kinase 2
chr9	INTS9	-0.858	CDKN2B-AS1	0.000351562	22098946	22099444	Intron (ENST00000585267.5/100048912, intron 4 of 8)	9	22112071	22120709	8639	1	100048912	ENST00000645223.3	-12627	ENSG00000240498	CDKN2B antisense RNA 1
chr9	INTS9	-0.861	NTRK2	0.000321784	84668692	84669190	Promoter (<=1kb)	9	84668551	85027054	358504	1	4915	ENST00000376213.6	141	ENSG00000148053	neurotrophic receptor tyrosine kinase 2
chr9	INTS9	-0.861	SLC28A3	0.00032244	84283781	84284279	Intron (ENST00000419815.1/ENST00000419815.1, intron 1 of 1)	9	84305276	84340659	35384	2	64078	ENST00000495823.1	56380	ENSG00000197506	solute carrier family 28 member 3
chr9	INTS9	-0.861	GPR107	0.000325815	130102554	130103052	Intron (ENST00000372406.5/57720, intron 12 of 19)	9	130107519	130127531	20013	1	57720	ENST00000483935.1	-4467	ENSG00000148358	G protein-coupled receptor 107
chr9	INTS9	-0.862	RALGDS	0.00031154	133129056	133129554	Promoter (<=1kb)	9	133097721	133129401	31681	2	5900	ENST00000393157.8	0	ENSG00000160271	ral guanine nucleotide dissociation stimulator
chr9	INTS9	-0.862	PAPPA	0.000311917	116300353	116300851	Intron (ENST00000328252.4/5069, intron 9 of 21)	9	116332432	116335074	2643	1	5069	ENST00000460463.1	-31581	ENSG00000182752	pappalysin 1
chr9	INTS9	-0.863	KYAT1	0.000295767	128878422	128878920	Intron (ENST00000651925.1/51490, intron 1 of 28)	9	128833119	128881929	48811	2	883	ENST00000320665.10	3009	ENSG00000171097	kynurenine aminotransferase 1
chr9	INTS9	-0.864	BRINP1	0.000290653	119166080	119166578	Intron (ENST00000482797.1/1620, intron 1 of 1)	9	119153458	119208886	55429	2	1620	ENST00000482797.1	42308	ENSG00000078725	BMP/retinoic acid inducible neural specific 1
chr9	INTS9	-0.864	NFX1	0.000294641	33286989	33287487	Distal Intergenic	9	33290512	33365283	74772	1	4799	ENST00000379521.8	-3025	ENSG00000086102	nuclear transcription factor, X-box binding 1
chr9	INTS9	-0.864	TLR4	0.000294668	117783794	117784292	Intron (ENST00000642985.1/7099, intron 2 of 4)	9	117708197	117708979	783	1	7099	ENST00000490685.1	75597	ENSG00000136869	toll like receptor 4
chr9	INTS9	-0.865	CDKN2B-AS1	0.000283351	22098363	22098861	Intron (ENST00000585267.5/100048912, intron 4 of 8)	9	22112071	22120709	8639	1	100048912	ENST00000645223.3	-13210	ENSG00000240498	CDKN2B antisense RNA 1
chr9	INTS9	-0.867	FAM189A2	0.000263489	69324560	69325058	Promoter (<=1kb)	9	69324567	69392558	67992	1	9413	ENST00000455972.6	0	ENSG00000135063	family with sequence similarity 189 member A2
chr9	INTS9	-0.867	NTRK2	0.000263671	84778487	84778985	Intron (ENST00000359847.4/4915, intron 13 of 13)	9	84669778	84877898	208121	1	4915	ENST00000304053.10	108709	ENSG00000148053	neurotrophic receptor tyrosine kinase 2
chr9	INTS9	-0.868	KLF9	0.000248431	70385417	70385915	3' UTR	9	70384597	70414624	30028	2	687	ENST00000377126.3	28709	ENSG00000119138	Kruppel like factor 9
chr9	INTS9	-0.871	PCSK5	0.000228543	76081995	76082493	Intron (ENST00000545128.5/5125, intron 7 of 36)	9	76095977	76358970	262994	1	5125	ENST00000424854.6	-13484	ENSG00000099139	proprotein convertase subtilisin/kexin type 5
chr9	INTS9	-0.872	MEGF9	0.000216276	120689776	120690274	Intron (ENST00000373930.4/1955, intron 1 of 5)	9	120600811	120714470	113660	2	1955	ENST00000373930.4	24196	ENSG00000106780	multiple EGF like domains 9
chr9	INTS9	-0.873	BRINP1	0.000208074	119026915	119027413	Distal Intergenic	9	119153458	119208886	55429	2	1620	ENST00000482797.1	181473	ENSG00000078725	BMP/retinoic acid inducible neural specific 1
chr9	INTS9	-0.875	BRINP1	0.000197768	119157720	119158218	Intron (ENST00000482797.1/1620, intron 1 of 1)	9	119153458	119208886	55429	2	1620	ENST00000482797.1	50668	ENSG00000078725	BMP/retinoic acid inducible neural specific 1
chr9	INTS9	-0.876	CDKN2B-AS1	0.000184613	22079954	22080452	Intron (ENST00000585267.5/100048912, intron 3 of 8)	9	22056327	22120710	64384	1	100048912	ENST00000658981.1	23627	ENSG00000240498	CDKN2B antisense RNA 1
chr9	INTS9	-0.876	SPATA31D1	0.00018921	82116935	82117433	Intron (ENST00000637606.1/ENST00000637606.1, intron 1 of 9)	9	81988788	81990148	1361	1	389763	ENST00000603921.1	128147	ENSG00000214929	SPATA31 subfamily D member 1
chr9	INTS9	-0.877	BRINP1	0.000183002	119157145	119157643	Intron (ENST00000482797.1/1620, intron 1 of 1)	9	119153458	119208886	55429	2	1620	ENST00000482797.1	51243	ENSG00000078725	BMP/retinoic acid inducible neural specific 1
chr9	INTS9	-0.878	ASTN2	0.000170084	117265230	117265728	Intron (ENST00000313400.8/23245, intron 2 of 22)	9	116425228	117214553	789326	2	23245	ENST00000373986.7	-50677	ENSG00000148219	astrotactin 2
chr9	INTS9	-0.879	NXNL2	0.000162961	88537179	88537677	Promoter (1-2kb)	9	88535186	88584274	49089	1	158046	ENST00000478686.1	1993	ENSG00000130045	nucleoredoxin like 2
chr9	INTS9	-0.879	ALDH1A1	0.000163668	73039123	73039621	Promoter (<=1kb)	9	72925508	73038722	113215	2	216	ENST00000446946.1	-401	ENSG00000165092	aldehyde dehydrogenase 1 family member A1
chr9	INTS9	-0.879	GNA14-AS1	0.000168658	77521017	77521515	Intron (ENST00000439145.1/101927422, intron 3 of 3)	9	77456295	77526697	70403	1	101927422	ENST00000439145.1	64722	ENSG00000231373	GNA14 antisense RNA 1
chr9	INTS9	-0.883	NUDT2	0.000140981	34343125	34343623	3' UTR	9	34329569	34343699	14131	1	318	ENST00000379158.7	13556	ENSG00000164978	nudix hydrolase 2
chr9	INTS9	-0.885	SPATA31D1	0.000132423	82112418	82112916	Intron (ENST00000637606.1/ENST00000637606.1, intron 1 of 9)	9	81988788	81990148	1361	1	389763	ENST00000603921.1	123630	ENSG00000214929	SPATA31 subfamily D member 1
chr9	INTS9	-0.888	PAPPA	0.000115649	116298879	116299377	Intron (ENST00000328252.4/5069, intron 9 of 21)	9	116332432	116335074	2643	1	5069	ENST00000460463.1	-33055	ENSG00000182752	pappalysin 1
chr9	INTS9	-0.891	SPATA31D1	0.000101039	82106491	82106989	Intron (ENST00000637606.1/ENST00000637606.1, intron 1 of 9)	9	81988788	81990148	1361	1	389763	ENST00000603921.1	117703	ENSG00000214929	SPATA31 subfamily D member 1
chr9	INTS9	-0.892	FAM102A	9.74128e-05	127968986	127969484	Intron (ENST00000373095.6/399665, intron 1 of 10)	9	127948199	127963745	15547	2	399665	ENST00000479828.1	-5241	ENSG00000167106	family with sequence similarity 102 member A
chr9	INTS9	-0.893	NTRK2	9.21008e-05	84681938	84682436	Intron (ENST00000359847.4/4915, intron 3 of 13)	9	84669778	84877898	208121	1	4915	ENST00000304053.10	12160	ENSG00000148053	neurotrophic receptor tyrosine kinase 2
chr9	INTS9	-0.893	ALDH1A1	9.21936e-05	73038596	73039094	Promoter (<=1kb)	9	72925508	73038722	113215	2	216	ENST00000446946.1	0	ENSG00000165092	aldehyde dehydrogenase 1 family member A1
chr9	INTS9	-0.895	NTRK2	8.59631e-05	84668168	84668666	Promoter (<=1kb)	9	84668551	84815702	147152	1	4915	ENST00000359847.4	0	ENSG00000148053	neurotrophic receptor tyrosine kinase 2
chr9	INTS9	-0.896	SPATA31D1	8.09828e-05	82117488	82117986	Intron (ENST00000637606.1/ENST00000637606.1, intron 1 of 9)	9	81988788	81990148	1361	1	389763	ENST00000603921.1	128700	ENSG00000214929	SPATA31 subfamily D member 1
chr9	INTS9	-0.897	NTRK2	7.5577e-05	84991441	84991939	Intron (ENST00000376213.6/4915, intron 16 of 17)	9	84669778	84877898	208121	1	4915	ENST00000304053.10	321663	ENSG00000148053	neurotrophic receptor tyrosine kinase 2
chr9	INTS9	-0.906	CRB2	4.98198e-05	123383083	123383581	Intron (ENST00000473039.5/57706, intron 17 of 17)	9	123368779	123380324	11546	1	286204	ENST00000460253.1	14304	ENSG00000148204	crumbs cell polarity complex component 2
chr9	INTS9	-0.914	FAM189A2	3.28382e-05	69326265	69326763	Promoter (1-2kb)	9	69325222	69392552	67331	1	9413	ENST00000303068.13	1043	ENSG00000135063	family with sequence similarity 189 member A2
chr9	INTS9	-0.916	NTRK2	2.80204e-05	84702412	84702910	Exon (ENST00000359847.4/4915, exon 5 of 14)	9	84669778	84877898	208121	1	4915	ENST00000304053.10	32634	ENSG00000148053	neurotrophic receptor tyrosine kinase 2
chr9	INTS9	-0.918	KLF9	2.50747e-05	70478067	70478565	Distal Intergenic	9	70384597	70414624	30028	2	687	ENST00000377126.3	-63443	ENSG00000119138	Kruppel like factor 9
chr9	INTS9	-0.919	GGTA1	2.42905e-05	121498059	121498557	Promoter (1-2kb)	9	121444991	121499757	54767	2	2681	ENST00000481534.5	1200	ENSG00000204136	glycoprotein alpha-galactosyltransferase 1 (inactive)
chr9	INTS9	-0.919	NACC2	2.46224e-05	136085732	136086230	Intron (ENST00000277554.4/138151, intron 1 of 5)	9	136006537	136095289	88753	2	138151	ENST00000277554.4	9059	ENSG00000148411	NACC family member 2
chrX	INTS9	0.935	GPM6B	8.46999e-06	13876511	13877009	Intron (ENST00000454189.6/2824, intron 1 of 6)	23	13779853	13889057	109205	2	2824	ENST00000493085.5	12048	ENSG00000046653	glycoprotein M6B
chrX	INTS9	0.908	TCEANC	4.3377e-05	13647615	13648113	Distal Intergenic	23	13653189	13664828	11640	1	170082	ENST00000490617.1	-5076	ENSG00000176896	transcription elongation factor A N-terminal and central domain containing
chrX	INTS9	0.883	ZBED1	0.000141836	2464551	2465049	Intron (ENST00000334651.11/207063, intron 1 of 6)	23	2488186	2500555	12370	2	9189	ENST00000381218.8	35506	ENSG00000214717	zinc finger BED-type containing 1
chrX	INTS9	0.873	KLHL13	0.00021235	117538379	117538877	Distal Intergenic	23	117897814	117947942	50129	2	90293	ENST00000371876.5	409065	ENSG00000003096	kelch like family member 13
chrX	INTS9	0.867	SHROOM2	0.000260293	9897904	9898402	Promoter (<=1kb)	23	9898145	9937146	39002	1	357	ENST00000493668.1	0	ENSG00000146950	shroom family member 2
chrX	INTS9	0.86	GUCY2F	0.000337766	109472733	109473231	Intron (ENST00000218006.3/2986, intron 2 of 19)	23	109372906	109482086	109181	2	2986	ENST00000218006.3	8855	ENSG00000101890	guanylate cyclase 2F, retinal
chrX	INTS9	0.856	CTPS2	0.000377612	16666438	16666936	Intron (ENST00000359276.9/56474, intron 13 of 18)	23	16638487	16670633	32147	2	56474	ENST00000455276.1	3697	ENSG00000047230	CTP synthase 2
chrX	INTS9	0.845	SH3KBP1	0.0005427	19670738	19671236	Promoter (<=1kb)	23	19534007	19670998	136992	2	30011	ENST00000379716.5	0	ENSG00000147010	SH3 domain containing kinase binding protein 1
chrX	INTS9	0.826	DHRSX	0.000940063	2253248	2253746	Intron (ENST00000334651.11/207063, intron 5 of 6)	23	2261394	2266937	5544	2	207063	ENST00000464935.6	13191	ENSG00000169084	dehydrogenase/reductase X-linked
chrX	INTS9	-0.833	PRKX	0.0007778	3668375	3668873	Promoter (1-2kb)	23	3612310	3670215	57906	2	5613	ENST00000425240.1	1342	ENSG00000183943	protein kinase X-linked
chrX	INTS9	-0.834	LOC389895	0.000749084	140098312	140098810	Distal Intergenic	23	140091743	140092561	819	1	389895	ENST00000453380.1	6569	ENSG00000230707	chromosome 16 open reading frame 72-like
chrX	INTS9	-0.846	MIR2114	0.000521166	150150104	150150602	Intron (ENST00000449111.5/100272228, intron 11 of 14)	23	150228004	150228083	80	1	100313839	ENST00000516645.3	-77402	ENSG00000252454	microRNA 2114
chrX	INTS9	-0.847	LANCL3	0.00050854	37603830	37604328	Intron (ENST00000465127.1/7102, intron 3 of 8)	23	37571661	37684463	112803	1	347404	ENST00000378619.4	32169	ENSG00000147036	LanC like 3
chrX	INTS9	-0.849	LHFPL1	0.000479788	112704143	112704641	Distal Intergenic	23	112631274	112680054	48781	2	340596	ENST00000478229.1	-24089	ENSG00000182508	LHFPL tetraspan subfamily member 1
chrX	INTS9	-0.849	MAMLD1	0.000481742	150508971	150509469	Promoter (<=1kb)	23	150509325	150514169	4845	1	10046	ENST00000464149.1	0	ENSG00000013619	mastermind like domain containing 1
chrX	INTS9	-0.852	SYTL4	0.00043312	100745744	100746242	Distal Intergenic	23	100731414	100732123	710	2	94121	ENST00000491326.1	-13621	ENSG00000102362	synaptotagmin like 4
chrX	INTS9	-0.861	SYTL4	0.000321018	100731904	100732402	Promoter (<=1kb)	23	100675897	100732121	56225	2	94121	ENST00000263033.9	0	ENSG00000102362	synaptotagmin like 4
chrX	INTS9	-0.869	SPANXN4	0.000242463	142733267	142733765	Exon (ENST00000664519.1/ENST00000664519.1, exon 9 of 10)	23	143025918	143034280	8363	1	441525	ENST00000446864.1	-292153	ENSG00000189326	SPANX family member N4
chrX	INTS9	-0.87	PNMA3	0.000232465	153056198	153056696	Promoter (<=1kb)	23	153056409	153060467	4059	1	29944	ENST00000619635.1	0	ENSG00000183837	PNMA family member 3
chrX	INTS9	-0.887	PRR32	0.000118176	126828679	126829177	Distal Intergenic	23	126819729	126821786	2058	1	100130613	ENST00000371125.4	8950	ENSG00000183631	proline rich 32
chrX	INTS9	-0.89	PPEF1	0.000103433	18674757	18675255	Promoter (<=1kb)	23	18675909	18697909	22001	1	5475	ENST00000486029.1	-654	ENSG00000086717	protein phosphatase with EF-hand domain 1
